# Supplementary material for: 2,4-Diphenyl-6-trifluoro­methyl-2,3-dihydro-1H,5H-pyrrolo­[3,4-c]pyrrole-1,3-dione
Source: Acta Crystallogr Sect E Struct Rep Online. 2012 Jan 21;68(Pt 2):o496–7. doi: 10.1107/S1600536812001675 (PMC3275242; doi:10.1107/S1600536812001675)
Supplement: Supplementary file 1 [file e-68-0o496-sup1.cif]

##############################################################################
#                                                                            #
# This CIF contains the data in a paper accepted for publication in          #
# Acta Crystallographica Section E. It conforms to the requirements of       #
# Notes for Authors for Acta Crystallographica Section E, and has been       #
# peer reviewed under the auspices of the IUCr Commission on Journals.       #
#                                                                            #
# Full details of the Crystallographic Information File format               #
# are given in the paper "The Crystallographic Information File (CIF):       #
# a New Standard Archive File for Crystallography" by S. R. Hall, F. H.      #
# Allen and I. D. Brown [Acta Cryst. (1991), A47, 655-685].                  #
#                                                                            #
# The current version of the core CIF dictionary is obtainable from          #
# ftp://ftp.iucr.org/pub/cif_core.dic.                                       #
#                                                                            #
# Software is freely available for graphical display of the structure(s)     #
# in this CIF. For information consult the CIF software page                 #
# http://www.iucr.org/resources/cif/software.                                #
#                                                                            #
# This file may be used for bona fide research purposes within the           #
# scientific community so long as proper attribution is given to the journal # 
# article from which it was obtained.                                        #
#                                                                            #
##############################################################################
data_global
_audit_creation_method     'APEX2 v2010.3-0'
_journal_date_recd_electronic     2011-11-22
_journal_date_accepted     2012-01-13
_journal_name_full     'Acta Crystallographica, Section E'
_journal_year     2012
_journal_volume     68
_journal_issue      2
_journal_page_first     o496
_journal_page_last     o497
_journal_paper_category     QO
_journal_paper_doi     10.1107/S1600536812001675
_journal_coeditor_code     NK2128
_publ_contact_author_name     'Sue A. Roberts'
_publ_contact_author_address
;
Department of Chemistry and Biochemistry
1041 E. Lowell St.
The University of Arizona
Tucson, AZ 85721
USA
;
_publ_contact_author_email     suer@email.arizona.edu
_publ_contact_author_fax     '(520) 621-1697'
_publ_contact_author_phone     '(520) 621-8171'
_publ_section_title
;\
2,4-Diphenyl-6-trifluoromethyl-2,3-dihydro-1<i>H</i>,5<i>H</i>-pyrrolo[3,4-\
<i>c</i>]pyrrole-1,3-dione
;
loop_
    _publ_author_name
    _publ_author_footnote
    _publ_author_address
    'Roberts, Sue A.' ?
;
Department of Chemistry and Biochemistry
1041 E. Lowell St
The University of Arizona
Tucson, AZ 85721
USA
;
    'Martinez-Ariza, Guillermo' .
;
Departamento de Quimica
Division de Ciencias Naturales y Exactas
Universidad de Guanajuato
Col. Noria Alta s/n C.P. 36050
Guanajuato, Gto.,
Mexico
;
    'Dietrich, Justin' .
;
Southwest Center for Drug Discovery and Development
College of Pharmacy
BIO5 Institute
The University of Arizona
Tucson, AZ 85721
USA
;
    'Hulme, Christopher' .
;
Southwest Center for Drug Discovery and Development
College of Pharmacy
BIO5 Institute
The University of Arizona
Tucson, AZ 85721
USA
;
_publ_section_synopsis     .
data_I
_chemical_name_systematic
;
2,4-Diphenyl-6-trifluoromethyl-2,3-dihydro-1<i>H</i>,5<i>H</i>-
pyrrolo[3,4-<i>c</i>]pyrrole-1,3-dione
;
_chemical_name_common     ?
_chemical_formula_moiety     ?
_chemical_formula_sum     'C19 H11 F3 N2 O2'
_chemical_formula_iupac     'C19 H11 F3 N2 O2'
_chemical_formula_weight     356.30
_chemical_melting_point     ?
_space_group_crystal_system     triclinic
_space_group_name_H-M_alt     'P -1'
_space_group_name_Hall     '-P 1'
loop_
    _space_group_symop_operation_xyz
    'x, y, z'
    '-x, -y, -z'
_cell_length_a     10.4730(4)
_cell_length_b     12.2394(5)
_cell_length_c     13.4379(5)
_cell_angle_alpha     67.542(2)
_cell_angle_beta     82.511(2)
_cell_angle_gamma     80.294(2)
_cell_volume     1564.98(11)
_cell_formula_units_Z     4
_cell_measurement_reflns_used     9948
_cell_measurement_theta_min     2.5061
_cell_measurement_theta_max     26.7329
_cell_measurement_temperature     100.(2)
_exptl_crystal_description     prismatic
_exptl_crystal_colour     'white'
_exptl_crystal_size_max     0.30
_exptl_crystal_size_mid     0.20
_exptl_crystal_size_min     0.20
_exptl_crystal_density_diffrn     1.512
_exptl_crystal_density_meas     ?
_exptl_crystal_density_method     'not measured'
_exptl_crystal_F_000     728
_exptl_absorpt_coefficient_mu     0.124
_exptl_absorpt_correction_type     multi-scan
_exptl_absorpt_process_details     '(SADABS; Bruker, 2007)'
_exptl_absorpt_correction_T_min     0.86
_exptl_absorpt_correction_T_max     0.98
_exptl_special_details
;
;
_diffrn_ambient_temperature     100.(2)
_diffrn_radiation_type     MoK\a
_diffrn_radiation_wavelength     0.71073
_diffrn_radiation_monochromator     graphite
_diffrn_measurement_device_type     'Bruker Kappa APEXII DUO CCD'
_diffrn_measurement_method     '\f and \w scans'
_diffrn_detector_area_resol_mean     8.3333
_diffrn_reflns_number     32220
_diffrn_reflns_av_R_equivalents     0.0241
_diffrn_reflns_av_sigmaI/netI     0.0183
_diffrn_reflns_theta_min     1.64
_diffrn_reflns_theta_max     26.77
_diffrn_reflns_theta_full     26.77
_diffrn_measured_fraction_theta_max     0.998
_diffrn_measured_fraction_theta_full     0.998
_diffrn_reflns_limit_h_min     -13
_diffrn_reflns_limit_h_max     13
_diffrn_reflns_limit_k_min     -15
_diffrn_reflns_limit_k_max     15
_diffrn_reflns_limit_l_min     -17
_diffrn_reflns_limit_l_max     16
_refine_special_details
;
Refinement of <i>F</i>^2^ against ALL reflections. The weighted <i>R</i>-factor
<i>wR</i> and goodness of fit <i>S</i> are based on <i>F</i>^2^, conventional
<i>R</i>-factors <i>R</i> are based on <i>F</i>, with <i>F</i> set to zero for
negative <i>F</i>^2^. The threshold expression of <i>F</i>^2^ >
\s(<i>F</i>^2^) is used only for calculating <i>R</i>-factors(gt) <i>etc</i>.
and is not relevant to the choice of reflections for refinement.
<i>R</i>-factors based on <i>F</i>^2^ are statistically about twice as large
as those based on <i>F</i>, and <i>R</i>- factors based on ALL data will be
even larger.
;
_reflns_number_total     6660
_reflns_number_gt     5882
_reflns_threshold_expression     I>2sigma(I)
_refine_ls_structure_factor_coef     Fsqd
_refine_ls_matrix_type     full
_refine_ls_R_factor_all     0.0414
_refine_ls_R_factor_gt     0.0358
_refine_ls_wR_factor_gt     0.0851
_refine_ls_wR_factor_ref     0.0890
_refine_ls_goodness_of_fit_ref     0.983
_refine_ls_restrained_S_all     0.983
_refine_ls_number_reflns     6660
_refine_ls_number_parameters     469
_refine_ls_number_restraints     0
_refine_ls_hydrogen_treatment     constr
_refine_ls_weighting_scheme     calc
_refine_ls_weighting_details
         'calc w=1/[\s^2^(Fo^2^)+(0.0353P)^2^+1.1733P] where P=(Fo^2^+2Fc^2^)/3'
_atom_sites_solution_hydrogens     geom
_atom_sites_solution_primary     direct
_atom_sites_solution_secondary     difmap
_refine_ls_shift/su_max     0.000
_refine_ls_shift/su_mean     0.000
_refine_diff_density_max     0.375
_refine_diff_density_min     -0.402
_refine_ls_extinction_method     none
_refine_ls_extinction_coef     ?
loop_
    _atom_type_symbol
    _atom_type_description
    _atom_type_scat_dispersion_real
    _atom_type_scat_dispersion_imag
    _atom_type_scat_source
    C C 0.0033 0.0016 'International Tables Vol C Tables 4.2.6.8 and 6.1.1.4'
    H H 0.0000 0.0000 'International Tables Vol C Tables 4.2.6.8 and 6.1.1.4'
    N N 0.0061 0.0033 'International Tables Vol C Tables 4.2.6.8 and 6.1.1.4'
    O O 0.0106 0.0060 'International Tables Vol C Tables 4.2.6.8 and 6.1.1.4'
    F F 0.0171 0.0103 'International Tables Vol C Tables 4.2.6.8 and 6.1.1.4'
_computing_data_collection     'APEX2 (Bruker, 2007)'
_computing_cell_refinement     'SAINT (Bruker, 2007)'
_computing_data_reduction     'SAINT (Bruker, 2007)'
_computing_structure_solution     'SHELXS97 (Sheldrick, 2008)'
_computing_structure_refinement     'SHELXL97 (Sheldrick, 2008)'
_computing_molecular_graphics
;
ORTEP-3 for Windows (Farrugia, 1997), Mercury (Macrae <i>et al.</i>,
2008) and OLEX2
(Dolomanov <i>et al.</i>, 2009).
;
_computing_publication_material     'publCIF (Westrip, 2010)'
loop_
    _atom_site_type_symbol
    _atom_site_label
    _atom_site_fract_x
    _atom_site_fract_y
    _atom_site_fract_z
    _atom_site_U_iso_or_equiv
    _atom_site_adp_type
    _atom_site_calc_flag
    _atom_site_refinement_flags
    _atom_site_occupancy
    _atom_site_disorder_assembly
    _atom_site_disorder_group
    N N1 0.35532(11) 0.26068(9) 0.56592(9) 0.0148(2) Uani d . 1 . .
    H H1 0.325 0.3322 0.5223 0.018 Uiso calc R 1 . .
    N N2 0.50857(11) -0.07836(9) 0.78471(9) 0.0160(2) Uani d . 1 . .
    F F2 0.21712(9) 0.35605(8) 0.72938(8) 0.0317(2) Uani d . 1 . .
    F F3 0.14763(10) 0.18726(8) 0.81133(8) 0.0427(3) Uani d . 1 . .
    F F1 0.08781(9) 0.30162(10) 0.65371(8) 0.0374(2) Uani d . 1 . .
    O O1 0.34017(9) -0.03336(8) 0.89917(8) 0.0201(2) Uani d . 1 . .
    O O2 0.65695(9) -0.06867(8) 0.63809(8) 0.0202(2) Uani d . 1 . .
    C C12 0.63795(13) 0.15446(12) 0.41080(11) 0.0177(3) Uani d . 1 . .
    H H12 0.6364 0.0713 0.4483 0.021 Uiso calc R 1 . .
    C C1 0.30092(12) 0.20234(11) 0.66742(10) 0.0152(3) Uani d . 1 . .
    C C6 0.46392(12) 0.19190(11) 0.54172(10) 0.0143(2) Uani d . 1 . .
    C C3 0.39775(12) -0.00958(11) 0.81056(10) 0.0151(3) Uani d . 1 . .
    C C2 0.37467(12) 0.09388(11) 0.70964(10) 0.0148(2) Uani d . 1 . .
    C C7 0.55052(12) 0.23597(11) 0.44434(10) 0.0152(3) Uani d . 1 . .
    C C4 0.56091(12) -0.02501(11) 0.67653(10) 0.0152(3) Uani d . 1 . .
    C C5 0.47444(12) 0.08653(11) 0.63056(10) 0.0141(2) Uani d . 1 . .
    C C13 0.56303(13) -0.19193(11) 0.85754(11) 0.0171(3) Uani d . 1 . .
    C C8 0.55377(13) 0.35825(12) 0.38800(11) 0.0182(3) Uani d . 1 . .
    H H8 0.4948 0.4143 0.4099 0.022 Uiso calc R 1 . .
    C C9 0.64284(14) 0.39777(13) 0.30042(11) 0.0220(3) Uani d . 1 . .
    H H9 0.6443 0.4809 0.2623 0.026 Uiso calc R 1 . .
    C C14 0.56688(14) -0.29193(12) 0.83170(12) 0.0214(3) Uani d . 1 . .
    H H14 0.5332 -0.2851 0.767 0.026 Uiso calc R 1 . .
    C C11 0.72685(14) 0.19496(13) 0.32298(11) 0.0218(3) Uani d . 1 . .
    H H11 0.7857 0.1394 0.3004 0.026 Uiso calc R 1 . .
    C C18 0.61225(15) -0.20018(13) 0.95143(12) 0.0243(3) Uani d . 1 . .
    H H18 0.6099 -0.1312 0.9683 0.029 Uiso calc R 1 . .
    C C10 0.72999(14) 0.31659(13) 0.26804(11) 0.0232(3) Uani d . 1 . .
    H H10 0.7916 0.3441 0.2085 0.028 Uiso calc R 1 . .
    C C15 0.62048(15) -0.40205(13) 0.90134(13) 0.0279(3) Uani d . 1 . .
    H H15 0.6235 -0.4711 0.8844 0.034 Uiso calc R 1 . .
    C C16 0.66956(16) -0.41145(14) 0.99549(13) 0.0323(4) Uani d . 1 . .
    H H16 0.7063 -0.4869 1.043 0.039 Uiso calc R 1 . .
    C C17 0.66517(17) -0.31135(15) 1.02056(12) 0.0326(4) Uani d . 1 . .
    H H17 0.6985 -0.3185 1.0855 0.039 Uiso calc R 1 . .
    C C19 0.18769(13) 0.26076(12) 0.71546(11) 0.0189(3) Uani d . 1 . .
    F F4 0.44762(10) 0.84161(10) 0.14618(8) 0.0383(3) Uani d . 1 . .
    F F5 0.31060(9) 0.84493(9) 0.27591(8) 0.0373(2) Uani d . 1 . .
    F F6 0.44468(11) 0.68802(9) 0.29453(10) 0.0485(3) Uani d . 1 . .
    O O4 0.25551(9) 0.48629(8) 0.41050(7) 0.0179(2) Uani d . 1 . .
    O O3 -0.02763(9) 0.49810(8) 0.17043(8) 0.0192(2) Uani d . 1 . .
    N N3 0.23046(11) 0.79102(10) 0.08260(9) 0.0165(2) Uani d . 1 . .
    H H3 0.2561 0.8585 0.0371 0.02 Uiso calc R 1 . .
    N N4 0.10361(11) 0.46869(9) 0.30785(9) 0.0154(2) Uani d . 1 . .
    C C22 0.19988(12) 0.52244(11) 0.32763(10) 0.0147(2) Uani d . 1 . .
    C C26 0.06391(12) 0.78966(12) -0.03297(10) 0.0157(3) Uani d . 1 . .
    C C25 0.13700(12) 0.73589(11) 0.06384(10) 0.0151(3) Uani d . 1 . .
    C C21 0.21500(12) 0.62799(11) 0.22789(10) 0.0152(3) Uani d . 1 . .
    C C23 0.05479(12) 0.53067(11) 0.20333(10) 0.0151(3) Uani d . 1 . .
    C C24 0.12802(12) 0.63298(11) 0.15423(10) 0.0150(3) Uani d . 1 . .
    C C20 0.27846(13) 0.72673(12) 0.18161(11) 0.0168(3) Uani d . 1 . .
    C C31 0.00339(14) 0.71767(12) -0.06663(11) 0.0190(3) Uani d . 1 . .
    H H31 0.0126 0.6338 -0.0286 0.023 Uiso calc R 1 . .
    C C32 0.05449(13) 0.36364(11) 0.38542(10) 0.0157(3) Uani d . 1 . .
    C C28 -0.02495(14) 0.96323(12) -0.17831(11) 0.0217(3) Uani d . 1 . .
    H H28 -0.0347 1.0471 -0.2165 0.026 Uiso calc R 1 . .
    C C27 0.04938(13) 0.91299(12) -0.08956(11) 0.0187(3) Uani d . 1 . .
    H H27 0.0905 0.9625 -0.0672 0.022 Uiso calc R 1 . .
    C C37 0.13017(14) 0.25396(12) 0.40797(11) 0.0193(3) Uani d . 1 . .
    H H37 0.2151 0.248 0.3739 0.023 Uiso calc R 1 . .
    C C36 0.08002(15) 0.15257(12) 0.48124(12) 0.0236(3) Uani d . 1 . .
    H H36 0.1313 0.0768 0.4983 0.028 Uiso calc R 1 . .
    C C30 -0.07021(14) 0.76880(13) -0.15566(12) 0.0224(3) Uani d . 1 . .
    H H30 -0.1108 0.7196 -0.1787 0.027 Uiso calc R 1 . .
    C C34 -0.11889(14) 0.27239(13) 0.50622(12) 0.0242(3) Uani d . 1 . .
    H H34 -0.2041 0.2783 0.5397 0.029 Uiso calc R 1 . .
    C C33 -0.06943(14) 0.37408(12) 0.43446(11) 0.0206(3) Uani d . 1 . .
    H H33 -0.1198 0.4501 0.419 0.025 Uiso calc R 1 . .
    C C29 -0.08508(14) 0.89119(13) -0.21134(11) 0.0222(3) Uani d . 1 . .
    H H29 -0.1362 0.9257 -0.2719 0.027 Uiso calc R 1 . .
    C C38 0.37168(14) 0.77383(12) 0.22422(11) 0.0199(3) Uani d . 1 . .
    C C35 -0.04424(15) 0.16186(13) 0.52922(11) 0.0245(3) Uani d . 1 . .
    H H35 -0.0787 0.0922 0.5782 0.029 Uiso calc R 1 . .
loop_
    _atom_site_aniso_label
    _atom_site_aniso_U_11
    _atom_site_aniso_U_22
    _atom_site_aniso_U_33
    _atom_site_aniso_U_12
    _atom_site_aniso_U_13
    _atom_site_aniso_U_23
    N1 0.0173(5) 0.0114(5) 0.0137(5) -0.0008(4) -0.0019(4) -0.0026(4)
    N2 0.0183(5) 0.0130(5) 0.0143(5) -0.0014(4) -0.0012(4) -0.0026(4)
    F2 0.0338(5) 0.0266(5) 0.0431(6) -0.0007(4) -0.0007(4) -0.0242(4)
    F3 0.0475(6) 0.0241(5) 0.0342(5) 0.0060(4) 0.0236(5) 0.0010(4)
    F1 0.0219(5) 0.0552(6) 0.0438(6) 0.0131(4) -0.0119(4) -0.0324(5)
    O1 0.0212(5) 0.0188(5) 0.0164(5) -0.0041(4) 0.0026(4) -0.0030(4)
    O2 0.0202(5) 0.0185(5) 0.0189(5) 0.0020(4) 0.0005(4) -0.0061(4)
    C12 0.0195(6) 0.0172(6) 0.0164(6) -0.0021(5) -0.0031(5) -0.0055(5)
    C1 0.0164(6) 0.0139(6) 0.0149(6) -0.0025(5) -0.0018(5) -0.0044(5)
    C6 0.0151(6) 0.0142(6) 0.0147(6) -0.0015(5) -0.0037(5) -0.0058(5)
    C3 0.0160(6) 0.0132(6) 0.0167(6) -0.0043(5) -0.0012(5) -0.0053(5)
    C2 0.0158(6) 0.0143(6) 0.0150(6) -0.0035(5) -0.0008(5) -0.0057(5)
    C7 0.0157(6) 0.0171(6) 0.0129(6) -0.0035(5) -0.0027(5) -0.0047(5)
    C4 0.0172(6) 0.0140(6) 0.0146(6) -0.0032(5) -0.0028(5) -0.0045(5)
    C5 0.0148(6) 0.0141(6) 0.0142(6) -0.0024(5) -0.0018(5) -0.0058(5)
    C13 0.0170(6) 0.0139(6) 0.0153(6) -0.0010(5) -0.0004(5) -0.0003(5)
    C8 0.0195(6) 0.0171(6) 0.0182(6) -0.0026(5) -0.0024(5) -0.0063(5)
    C9 0.0243(7) 0.0197(7) 0.0192(7) -0.0074(5) -0.0024(5) -0.0022(5)
    C14 0.0233(7) 0.0179(7) 0.0211(7) -0.0019(5) -0.0024(5) -0.0052(6)
    C11 0.0193(7) 0.0268(7) 0.0190(7) -0.0002(5) -0.0001(5) -0.0096(6)
    C18 0.0283(8) 0.0243(7) 0.0186(7) -0.0010(6) -0.0029(6) -0.0067(6)
    C10 0.0207(7) 0.0296(8) 0.0161(7) -0.0070(6) 0.0021(5) -0.0044(6)
    C15 0.0309(8) 0.0157(7) 0.0307(8) 0.0000(6) 0.0024(6) -0.0042(6)
    C16 0.0350(9) 0.0228(8) 0.0229(8) 0.0068(6) -0.0013(6) 0.0047(6)
    C17 0.0379(9) 0.0355(9) 0.0163(7) 0.0030(7) -0.0077(6) -0.0020(6)
    C19 0.0212(7) 0.0153(6) 0.0180(6) -0.0004(5) -0.0002(5) -0.0049(5)
    F4 0.0402(6) 0.0568(6) 0.0266(5) -0.0341(5) 0.0090(4) -0.0172(5)
    F5 0.0337(5) 0.0514(6) 0.0435(6) -0.0149(4) 0.0028(4) -0.0339(5)
    F6 0.0552(7) 0.0263(5) 0.0633(7) -0.0056(5) -0.0444(6) -0.0029(5)
    O4 0.0207(5) 0.0152(4) 0.0159(5) -0.0006(4) -0.0047(4) -0.0032(4)
    O3 0.0220(5) 0.0173(5) 0.0189(5) -0.0057(4) -0.0032(4) -0.0056(4)
    N3 0.0199(6) 0.0138(5) 0.0142(5) -0.0054(4) -0.0022(4) -0.0018(4)
    N4 0.0181(5) 0.0121(5) 0.0143(5) -0.0025(4) -0.0014(4) -0.0027(4)
    C22 0.0156(6) 0.0127(6) 0.0153(6) 0.0001(5) 0.0002(5) -0.0058(5)
    C26 0.0159(6) 0.0173(6) 0.0121(6) -0.0017(5) 0.0002(5) -0.0041(5)
    C25 0.0164(6) 0.0138(6) 0.0155(6) -0.0021(5) 0.0002(5) -0.0062(5)
    C21 0.0158(6) 0.0142(6) 0.0148(6) -0.0009(5) -0.0008(5) -0.0048(5)
    C23 0.0168(6) 0.0123(6) 0.0148(6) 0.0004(5) -0.0001(5) -0.0049(5)
    C24 0.0158(6) 0.0141(6) 0.0145(6) -0.0010(5) -0.0010(5) -0.0053(5)
    C20 0.0184(6) 0.0161(6) 0.0148(6) -0.0026(5) -0.0017(5) -0.0040(5)
    C31 0.0239(7) 0.0163(6) 0.0165(6) -0.0037(5) -0.0021(5) -0.0049(5)
    C32 0.0211(6) 0.0129(6) 0.0123(6) -0.0042(5) -0.0024(5) -0.0027(5)
    C28 0.0240(7) 0.0166(6) 0.0201(7) -0.0017(5) -0.0042(5) -0.0014(5)
    C27 0.0205(7) 0.0176(6) 0.0178(6) -0.0038(5) -0.0019(5) -0.0057(5)
    C37 0.0240(7) 0.0159(6) 0.0177(6) -0.0008(5) -0.0018(5) -0.0064(5)
    C36 0.0369(8) 0.0127(6) 0.0201(7) -0.0017(6) -0.0052(6) -0.0044(5)
    C30 0.0255(7) 0.0239(7) 0.0203(7) -0.0059(6) -0.0048(6) -0.0087(6)
    C34 0.0221(7) 0.0286(8) 0.0188(7) -0.0081(6) 0.0004(5) -0.0039(6)
    C33 0.0210(7) 0.0176(6) 0.0193(7) -0.0008(5) -0.0018(5) -0.0033(5)
    C29 0.0218(7) 0.0252(7) 0.0174(7) -0.0027(6) -0.0062(5) -0.0039(6)
    C38 0.0218(7) 0.0193(7) 0.0173(7) -0.0067(5) -0.0031(5) -0.0033(5)
    C35 0.0368(8) 0.0197(7) 0.0160(7) -0.0138(6) -0.0029(6) -0.0010(5)
_geom_special_details
;
All e.s.d.'s (except the e.s.d. in the dihedral angle between two l.s. planes)
are estimated using the full covariance matrix. The cell e.s.d.'s are taken
into account individually in the estimation of e.s.d.'s in distances, angles
and torsion angles; correlations between e.s.d.'s in cell parameters are only
used when they are defined by crystal symmetry. An approximate (isotropic)
treatment of cell e.s.d.'s is used for estimating e.s.d.'s involving l.s.
planes.
;
loop_
    _geom_bond_atom_site_label_1
    _geom_bond_atom_site_label_2
    _geom_bond_site_symmetry_2
    _geom_bond_distance
    _geom_bond_publ_flag
    N1 C1 . 1.3731(16) ?
    N1 C6 . 1.3776(16) ?
    N1 H1 . 0.8800 ?
    N2 C3 . 1.4018(17) ?
    N2 C4 . 1.4240(16) ?
    N2 C13 . 1.4332(16) ?
    F2 C19 . 1.3391(16) ?
    F3 C19 . 1.3213(16) ?
    F1 C19 . 1.3288(17) ?
    O1 C3 . 1.2139(16) ?
    O2 C4 . 1.2076(16) ?
    C12 C11 . 1.3884(19) ?
    C12 C7 . 1.4018(18) ?
    C12 H12 . 0.9500 ?
    C1 C2 . 1.3689(18) ?
    C1 C19 . 1.4837(18) ?
    C6 C5 . 1.3823(18) ?
    C6 C7 . 1.4636(18) ?
    C3 C2 . 1.4735(18) ?
    C2 C5 . 1.4074(18) ?
    C7 C8 . 1.3996(18) ?
    C4 C5 . 1.4663(17) ?
    C13 C18 . 1.386(2) ?
    C13 C14 . 1.3873(19) ?
    C8 C9 . 1.3858(19) ?
    C8 H8 . 0.9500 ?
    C9 C10 . 1.389(2) ?
    C9 H9 . 0.9500 ?
    C14 C15 . 1.388(2) ?
    C14 H14 . 0.9500 ?
    C11 C10 . 1.390(2) ?
    C11 H11 . 0.9500 ?
    C18 C17 . 1.391(2) ?
    C18 H18 . 0.9500 ?
    C10 H10 . 0.9500 ?
    C15 C16 . 1.384(2) ?
    C15 H15 . 0.9500 ?
    C16 C17 . 1.382(2) ?
    C16 H16 . 0.9500 ?
    C17 H17 . 0.9500 ?
    F4 C38 . 1.3269(16) ?
    F5 C38 . 1.3444(17) ?
    F6 C38 . 1.3190(17) ?
    O4 C22 . 1.2170(16) ?
    O3 C23 . 1.2040(16) ?
    N3 C20 . 1.3723(17) ?
    N3 C25 . 1.3761(17) ?
    N3 H3 . 0.8800 ?
    N4 C22 . 1.3954(17) ?
    N4 C23 . 1.4324(16) ?
    N4 C32 . 1.4366(16) ?
    C22 C21 . 1.4769(17) ?
    C26 C31 . 1.3964(19) ?
    C26 C27 . 1.3985(18) ?
    C26 C25 . 1.4654(18) ?
    C25 C24 . 1.3827(18) ?
    C21 C20 . 1.3704(18) ?
    C21 C24 . 1.4083(18) ?
    C23 C24 . 1.4670(18) ?
    C20 C38 . 1.4835(18) ?
    C31 C30 . 1.3867(19) ?
    C31 H31 . 0.9500 ?
    C32 C37 . 1.3840(18) ?
    C32 C33 . 1.3858(19) ?
    C28 C27 . 1.3881(19) ?
    C28 C29 . 1.389(2) ?
    C28 H28 . 0.9500 ?
    C27 H27 . 0.9500 ?
    C37 C36 . 1.3917(19) ?
    C37 H37 . 0.9500 ?
    C36 C35 . 1.382(2) ?
    C36 H36 . 0.9500 ?
    C30 C29 . 1.387(2) ?
    C30 H30 . 0.9500 ?
    C34 C33 . 1.3847(19) ?
    C34 C35 . 1.387(2) ?
    C34 H34 . 0.9500 ?
    C33 H33 . 0.9500 ?
    C29 H29 . 0.9500 ?
    C35 H35 . 0.9500 ?
loop_
    _geom_angle_atom_site_label_1
    _geom_angle_atom_site_label_2
    _geom_angle_atom_site_label_3
    _geom_angle_site_symmetry_1
    _geom_angle_site_symmetry_3
    _geom_angle
    _geom_angle_publ_flag
    C1 N1 C6 . . 110.75(10) ?
    C1 N1 H1 . . 124.6 ?
    C6 N1 H1 . . 124.6 ?
    C3 N2 C4 . . 112.92(10) ?
    C3 N2 C13 . . 124.26(11) ?
    C4 N2 C13 . . 122.80(11) ?
    C11 C12 C7 . . 120.19(12) ?
    C11 C12 H12 . . 119.9 ?
    C7 C12 H12 . . 119.9 ?
    C2 C1 N1 . . 107.49(11) ?
    C2 C1 C19 . . 131.11(12) ?
    N1 C1 C19 . . 121.27(11) ?
    N1 C6 C5 . . 105.48(11) ?
    N1 C6 C7 . . 123.03(11) ?
    C5 C6 C7 . . 131.18(12) ?
    O1 C3 N2 . . 125.03(12) ?
    O1 C3 C2 . . 130.37(12) ?
    N2 C3 C2 . . 104.56(10) ?
    C1 C2 C5 . . 107.14(11) ?
    C1 C2 C3 . . 142.97(12) ?
    C5 C2 C3 . . 109.22(11) ?
    C8 C7 C12 . . 119.19(12) ?
    C8 C7 C6 . . 121.21(12) ?
    C12 C7 C6 . . 119.47(12) ?
    O2 C4 N2 . . 123.74(12) ?
    O2 C4 C5 . . 131.42(12) ?
    N2 C4 C5 . . 104.84(11) ?
    C6 C5 C2 . . 109.10(11) ?
    C6 C5 C4 . . 142.06(12) ?
    C2 C5 C4 . . 108.36(11) ?
    C18 C13 C14 . . 121.11(13) ?
    C18 C13 N2 . . 119.90(12) ?
    C14 C13 N2 . . 118.98(12) ?
    C9 C8 C7 . . 120.18(13) ?
    C9 C8 H8 . . 119.9 ?
    C7 C8 H8 . . 119.9 ?
    C8 C9 C10 . . 120.40(13) ?
    C8 C9 H9 . . 119.8 ?
    C10 C9 H9 . . 119.8 ?
    C13 C14 C15 . . 119.34(14) ?
    C13 C14 H14 . . 120.3 ?
    C15 C14 H14 . . 120.3 ?
    C12 C11 C10 . . 120.19(13) ?
    C12 C11 H11 . . 119.9 ?
    C10 C11 H11 . . 119.9 ?
    C13 C18 C17 . . 118.80(14) ?
    C13 C18 H18 . . 120.6 ?
    C17 C18 H18 . . 120.6 ?
    C9 C10 C11 . . 119.85(13) ?
    C9 C10 H10 . . 120.1 ?
    C11 C10 H10 . . 120.1 ?
    C16 C15 C14 . . 120.06(15) ?
    C16 C15 H15 . . 120.0 ?
    C14 C15 H15 . . 120.0 ?
    C17 C16 C15 . . 120.17(14) ?
    C17 C16 H16 . . 119.9 ?
    C15 C16 H16 . . 119.9 ?
    C16 C17 C18 . . 120.51(15) ?
    C16 C17 H17 . . 119.7 ?
    C18 C17 H17 . . 119.7 ?
    F3 C19 F1 . . 108.45(12) ?
    F3 C19 F2 . . 106.94(12) ?
    F1 C19 F2 . . 105.21(11) ?
    F3 C19 C1 . . 111.26(11) ?
    F1 C19 C1 . . 113.09(11) ?
    F2 C19 C1 . . 111.52(11) ?
    C20 N3 C25 . . 111.02(11) ?
    C20 N3 H3 . . 124.5 ?
    C25 N3 H3 . . 124.5 ?
    C22 N4 C23 . . 113.47(10) ?
    C22 N4 C32 . . 123.71(11) ?
    C23 N4 C32 . . 122.80(11) ?
    O4 C22 N4 . . 125.38(12) ?
    O4 C22 C21 . . 130.17(12) ?
    N4 C22 C21 . . 104.44(11) ?
    C31 C26 C27 . . 119.49(12) ?
    C31 C26 C25 . . 119.70(12) ?
    C27 C26 C25 . . 120.75(12) ?
    N3 C25 C24 . . 105.57(11) ?
    N3 C25 C26 . . 122.20(11) ?
    C24 C25 C26 . . 132.11(12) ?
    C20 C21 C24 . . 107.44(11) ?
    C20 C21 C22 . . 143.29(12) ?
    C24 C21 C22 . . 109.19(11) ?
    O3 C23 N4 . . 123.71(12) ?
    O3 C23 C24 . . 132.10(12) ?
    N4 C23 C24 . . 104.19(10) ?
    C25 C24 C21 . . 108.83(11) ?
    C25 C24 C23 . . 142.33(12) ?
    C21 C24 C23 . . 108.72(11) ?
    C21 C20 N3 . . 107.14(11) ?
    C21 C20 C38 . . 131.64(12) ?
    N3 C20 C38 . . 120.92(11) ?
    C30 C31 C26 . . 119.88(12) ?
    C30 C31 H31 . . 120.1 ?
    C26 C31 H31 . . 120.1 ?
    C37 C32 C33 . . 121.29(12) ?
    C37 C32 N4 . . 119.62(12) ?
    C33 C32 N4 . . 119.07(12) ?
    C27 C28 C29 . . 120.13(13) ?
    C27 C28 H28 . . 119.9 ?
    C29 C28 H28 . . 119.9 ?
    C28 C27 C26 . . 120.12(13) ?
    C28 C27 H27 . . 119.9 ?
    C26 C27 H27 . . 119.9 ?
    C32 C37 C36 . . 118.99(13) ?
    C32 C37 H37 . . 120.5 ?
    C36 C37 H37 . . 120.5 ?
    C35 C36 C37 . . 120.13(13) ?
    C35 C36 H36 . . 119.9 ?
    C37 C36 H36 . . 119.9 ?
    C31 C30 C29 . . 120.55(13) ?
    C31 C30 H30 . . 119.7 ?
    C29 C30 H30 . . 119.7 ?
    C33 C34 C35 . . 120.09(14) ?
    C33 C34 H34 . . 120.0 ?
    C35 C34 H34 . . 120.0 ?
    C34 C33 C32 . . 119.20(13) ?
    C34 C33 H33 . . 120.4 ?
    C32 C33 H33 . . 120.4 ?
    C30 C29 C28 . . 119.82(13) ?
    C30 C29 H29 . . 120.1 ?
    C28 C29 H29 . . 120.1 ?
    F6 C38 F4 . . 109.15(12) ?
    F6 C38 F5 . . 106.22(12) ?
    F4 C38 F5 . . 104.84(11) ?
    F6 C38 C20 . . 112.20(11) ?
    F4 C38 C20 . . 112.23(11) ?
    F5 C38 C20 . . 111.78(11) ?
    C36 C35 C34 . . 120.29(13) ?
    C36 C35 H35 . . 119.9 ?
    C34 C35 H35 . . 119.9 ?
loop_
    _geom_torsion_atom_site_label_1
    _geom_torsion_atom_site_label_2
    _geom_torsion_atom_site_label_3
    _geom_torsion_atom_site_label_4
    _geom_torsion_site_symmetry_1
    _geom_torsion_site_symmetry_2
    _geom_torsion_site_symmetry_3
    _geom_torsion_site_symmetry_4
    _geom_torsion
    _geom_torsion_publ_flag
    C6 N1 C1 C2 . . . . -0.33(14) ?
    C6 N1 C1 C19 . . . . 175.96(11) ?
    C1 N1 C6 C5 . . . . 1.50(14) ?
    C1 N1 C6 C7 . . . . -172.82(11) ?
    C4 N2 C3 O1 . . . . -175.96(12) ?
    C13 N2 C3 O1 . . . . 5.5(2) ?
    C4 N2 C3 C2 . . . . 2.17(14) ?
    C13 N2 C3 C2 . . . . -176.41(11) ?
    N1 C1 C2 C5 . . . . -0.97(14) ?
    C19 C1 C2 C5 . . . . -176.76(13) ?
    N1 C1 C2 C3 . . . . 167.80(16) ?
    C19 C1 C2 C3 . . . . -8.0(3) ?
    O1 C3 C2 C1 . . . . 6.3(3) ?
    N2 C3 C2 C1 . . . . -171.73(17) ?
    O1 C3 C2 C5 . . . . 174.89(13) ?
    N2 C3 C2 C5 . . . . -3.10(14) ?
    C11 C12 C7 C8 . . . . 0.25(19) ?
    C11 C12 C7 C6 . . . . -175.56(12) ?
    N1 C6 C7 C8 . . . . 20.70(19) ?
    C5 C6 C7 C8 . . . . -152.02(14) ?
    N1 C6 C7 C12 . . . . -163.58(12) ?
    C5 C6 C7 C12 . . . . 23.7(2) ?
    C3 N2 C4 O2 . . . . 179.17(12) ?
    C13 N2 C4 O2 . . . . -2.2(2) ?
    C3 N2 C4 C5 . . . . -0.48(14) ?
    C13 N2 C4 C5 . . . . 178.13(11) ?
    N1 C6 C5 C2 . . . . -2.08(14) ?
    C7 C6 C5 C2 . . . . 171.59(13) ?
    N1 C6 C5 C4 . . . . -172.55(16) ?
    C7 C6 C5 C4 . . . . 1.1(3) ?
    C1 C2 C5 C6 . . . . 1.93(15) ?
    C3 C2 C5 C6 . . . . -170.94(11) ?
    C1 C2 C5 C4 . . . . 175.77(11) ?
    C3 C2 C5 C4 . . . . 2.91(14) ?
    O2 C4 C5 C6 . . . . -10.6(3) ?
    N2 C4 C5 C6 . . . . 168.98(16) ?
    O2 C4 C5 C2 . . . . 178.85(14) ?
    N2 C4 C5 C2 . . . . -1.54(13) ?
    C3 N2 C13 C18 . . . . -63.64(18) ?
    C4 N2 C13 C18 . . . . 117.91(15) ?
    C3 N2 C13 C14 . . . . 117.16(15) ?
    C4 N2 C13 C14 . . . . -61.29(17) ?
    C12 C7 C8 C9 . . . . -0.22(19) ?
    C6 C7 C8 C9 . . . . 175.51(12) ?
    C7 C8 C9 C10 . . . . -0.3(2) ?
    C18 C13 C14 C15 . . . . 0.3(2) ?
    N2 C13 C14 C15 . . . . 179.44(13) ?
    C7 C12 C11 C10 . . . . 0.2(2) ?
    C14 C13 C18 C17 . . . . -0.5(2) ?
    N2 C13 C18 C17 . . . . -179.69(13) ?
    C12 C11 C10 C9 . . . . -0.7(2) ?
    C8 C9 C10 C11 . . . . 0.8(2) ?
    C13 C14 C15 C16 . . . . 0.0(2) ?
    C14 C15 C16 C17 . . . . 0.1(2) ?
    C15 C16 C17 C18 . . . . -0.4(3) ?
    C13 C18 C17 C16 . . . . 0.6(2) ?
    C2 C1 C19 F3 . . . . -7.4(2) ?
    N1 C1 C19 F3 . . . . 177.30(12) ?
    C2 C1 C19 F1 . . . . -129.75(15) ?
    N1 C1 C19 F1 . . . . 54.95(17) ?
    C2 C1 C19 F2 . . . . 111.91(16) ?
    N1 C1 C19 F2 . . . . -63.39(16) ?
    C23 N4 C22 O4 . . . . 179.89(12) ?
    C32 N4 C22 O4 . . . . 1.8(2) ?
    C23 N4 C22 C21 . . . . -0.01(14) ?
    C32 N4 C22 C21 . . . . -178.08(11) ?
    C20 N3 C25 C24 . . . . -0.67(15) ?
    C20 N3 C25 C26 . . . . 175.96(12) ?
    C31 C26 C25 N3 . . . . 159.02(12) ?
    C27 C26 C25 N3 . . . . -23.69(19) ?
    C31 C26 C25 C24 . . . . -25.4(2) ?
    C27 C26 C25 C24 . . . . 151.93(14) ?
    O4 C22 C21 C20 . . . . -3.9(3) ?
    N4 C22 C21 C20 . . . . 176.03(18) ?
    O4 C22 C21 C24 . . . . -179.59(13) ?
    N4 C22 C21 C24 . . . . 0.30(14) ?
    C22 N4 C23 O3 . . . . 179.29(12) ?
    C32 N4 C23 O3 . . . . -2.62(19) ?
    C22 N4 C23 C24 . . . . -0.26(14) ?
    C32 N4 C23 C24 . . . . 177.83(11) ?
    N3 C25 C24 C21 . . . . 1.02(14) ?
    C26 C25 C24 C21 . . . . -175.14(13) ?
    N3 C25 C24 C23 . . . . 176.03(16) ?
    C26 C25 C24 C23 . . . . -0.1(3) ?
    C20 C21 C24 C25 . . . . -1.01(15) ?
    C22 C21 C24 C25 . . . . 176.32(11) ?
    C20 C21 C24 C23 . . . . -177.80(11) ?
    C22 C21 C24 C23 . . . . -0.47(14) ?
    O3 C23 C24 C25 . . . . 5.9(3) ?
    N4 C23 C24 C25 . . . . -174.58(17) ?
    O3 C23 C24 C21 . . . . -179.05(14) ?
    N4 C23 C24 C21 . . . . 0.44(13) ?
    C24 C21 C20 N3 . . . . 0.58(15) ?
    C22 C21 C20 N3 . . . . -175.20(17) ?
    C24 C21 C20 C38 . . . . 174.17(14) ?
    C22 C21 C20 C38 . . . . -1.6(3) ?
    C25 N3 C20 C21 . . . . 0.06(15) ?
    C25 N3 C20 C38 . . . . -174.36(12) ?
    C27 C26 C31 C30 . . . . 0.1(2) ?
    C25 C26 C31 C30 . . . . 177.41(13) ?
    C22 N4 C32 C37 . . . . -73.65(17) ?
    C23 N4 C32 C37 . . . . 108.45(14) ?
    C22 N4 C32 C33 . . . . 107.80(15) ?
    C23 N4 C32 C33 . . . . -70.09(17) ?
    C29 C28 C27 C26 . . . . -0.1(2) ?
    C31 C26 C27 C28 . . . . 0.2(2) ?
    C25 C26 C27 C28 . . . . -177.12(12) ?
    C33 C32 C37 C36 . . . . 0.1(2) ?
    N4 C32 C37 C36 . . . . -178.38(12) ?
    C32 C37 C36 C35 . . . . 0.9(2) ?
    C26 C31 C30 C29 . . . . -0.4(2) ?
    C35 C34 C33 C32 . . . . 0.7(2) ?
    C37 C32 C33 C34 . . . . -0.9(2) ?
    N4 C32 C33 C34 . . . . 177.59(12) ?
    C31 C30 C29 C28 . . . . 0.5(2) ?
    C27 C28 C29 C30 . . . . -0.3(2) ?
    C21 C20 C38 F6 . . . . 32.2(2) ?
    N3 C20 C38 F6 . . . . -154.97(13) ?
    C21 C20 C38 F4 . . . . 155.50(14) ?
    N3 C20 C38 F4 . . . . -31.64(18) ?
    C21 C20 C38 F5 . . . . -87.03(18) ?
    N3 C20 C38 F5 . . . . 85.83(15) ?
    C37 C36 C35 C34 . . . . -1.2(2) ?
    C33 C34 C35 C36 . . . . 0.4(2) ?
loop_
    _geom_hbond_atom_site_label_D
    _geom_hbond_atom_site_label_H
    _geom_hbond_atom_site_label_A
    _geom_hbond_site_symmetry_A
    _geom_hbond_distance_DH
    _geom_hbond_distance_HA
    _geom_hbond_distance_DA
    _geom_hbond_angle_DHA
    _geom_hbond_publ_flag
    N3 H3 O1 1_564 0.88 2.01 2.8395(14) 155.7 y
    N1 H1 O4 1_555 0.88 2.00 2.8757(14) 173.4 y
_iucr_refine_instructions_details
;
TITL mo_ch201_0m in P-1
CELL 0.71073  10.4730  12.2394  13.4379  67.542  82.511  80.294
ZERR    4.00   0.0004   0.0005   0.0005   0.002   0.002   0.002
LATT 1
SFAC C  H  N  O  F
UNIT 76  44  8  8  12
L.S. 10
ACTA 50
BOND $H
FMAP 2
PLAN 5
EQIV $1 X, Y+1.0, Z-1.0
HTAB N1 O4
HTAB N3 O1_$1
CONF
SIZE 0.20 0.20 0.30
WGHT   0.035300   1.173300
FVAR 0.527160
TEMP -173.130
MOLE 1
N1     3   0.355319   0.260676   0.565917  11.000000   0.017280 =
           0.011430   0.013730  -0.002570  -0.001950  -0.000800
AFIX 43
H1     2   0.324953   0.332232   0.522275  11.000000  -1.200000
AFIX 0
N2     3   0.508568  -0.078364   0.784707  11.000000   0.018300 =
           0.012990   0.014320  -0.002550  -0.001220  -0.001400
F2     5   0.217115   0.356051   0.729382  11.000000   0.033780 =
           0.026640   0.043060  -0.024200  -0.000690  -0.000670
F3     5   0.147633   0.187258   0.811327  11.000000   0.047500 =
           0.024070   0.034250   0.001000   0.023550   0.005960
F1     5   0.087814   0.301620   0.653711  11.000000   0.021890 =
           0.055170   0.043830  -0.032380  -0.011870   0.013060
O1     4   0.340165  -0.033359   0.899172  11.000000   0.021180 =
           0.018840   0.016420  -0.002980   0.002630  -0.004100
O2     4   0.656946  -0.068671   0.638092  11.000000   0.020150 =
           0.018490   0.018880  -0.006080   0.000480   0.002030
C12    1   0.637949   0.154461   0.410800  11.000000   0.019460 =
           0.017170   0.016390  -0.005480  -0.003120  -0.002100
AFIX 43
H12    2   0.636367   0.071263   0.448268  11.000000  -1.200000
AFIX 0
C1     1   0.300916   0.202341   0.667423  11.000000   0.016380 =
           0.013940   0.014880  -0.004440  -0.001800  -0.002540
C6     1   0.463922   0.191900   0.541722  11.000000   0.015110 =
           0.014160   0.014700  -0.005800  -0.003710  -0.001520
C3     1   0.397754  -0.009583   0.810560  11.000000   0.016040 =
           0.013230   0.016680  -0.005300  -0.001230  -0.004310
C2     1   0.374674   0.093876   0.709640  11.000000   0.015800 =
           0.014280   0.014990  -0.005660  -0.000750  -0.003480
C7     1   0.550515   0.235974   0.444340  11.000000   0.015670 =
           0.017150   0.012860  -0.004650  -0.002680  -0.003500
C4     1   0.560912  -0.025010   0.676534  11.000000   0.017190 =
           0.013970   0.014560  -0.004520  -0.002760  -0.003200
C5     1   0.474441   0.086530   0.630563  11.000000   0.014830 =
           0.014130   0.014250  -0.005820  -0.001850  -0.002420
C13    1   0.563030  -0.191927   0.857541  11.000000   0.016980 =
           0.013860   0.015260  -0.000310  -0.000360  -0.001000
C8     1   0.553771   0.358250   0.388002  11.000000   0.019500 =
           0.017120   0.018200  -0.006250  -0.002380  -0.002620
AFIX 43
H8     2   0.494763   0.414299   0.409862  11.000000  -1.200000
AFIX 0
C9     1   0.642842   0.397775   0.300417  11.000000   0.024300 =
           0.019730   0.019210  -0.002160  -0.002390  -0.007360
AFIX 43
H9     2   0.644328   0.480880   0.262280  11.000000  -1.200000
AFIX 0
C14    1   0.566878  -0.291929   0.831704  11.000000   0.023330 =
           0.017890   0.021100  -0.005160  -0.002400  -0.001880
AFIX 43
H14    2   0.533153  -0.285085   0.766988  11.000000  -1.200000
AFIX 0
C11    1   0.726853   0.194963   0.322982  11.000000   0.019280 =
           0.026810   0.019020  -0.009610  -0.000110  -0.000200
AFIX 43
H11    2   0.785714   0.139402   0.300369  11.000000  -1.200000
AFIX 0
C18    1   0.612251  -0.200176   0.951430  11.000000   0.028260 =
           0.024340   0.018630  -0.006740  -0.002870  -0.001010
AFIX 43
H18    2   0.609884  -0.131166   0.968252  11.000000  -1.200000
AFIX 0
C10    1   0.729987   0.316592   0.268043  11.000000   0.020730 =
           0.029600   0.016110  -0.004430   0.002080  -0.007040
AFIX 43
H10    2   0.791571   0.344135   0.208503  11.000000  -1.200000
AFIX 0
C15    1   0.620482  -0.402055   0.901337  11.000000   0.030870 =
           0.015740   0.030740  -0.004180   0.002430   0.000010
AFIX 43
H15    2   0.623505  -0.471067   0.884383  11.000000  -1.200000
AFIX 0
C16    1   0.669560  -0.411447   0.995495  11.000000   0.034970 =
           0.022850   0.022940   0.004740  -0.001260   0.006790
AFIX 43
H16    2   0.706346  -0.486908   1.042985  11.000000  -1.200000
AFIX 0
C17    1   0.665172  -0.311345   1.020564  11.000000   0.037880 =
           0.035460   0.016270  -0.002010  -0.007750   0.003040
AFIX 43
H17    2   0.698548  -0.318479   1.085510  11.000000  -1.200000
AFIX 0
C19    1   0.187690   0.260761   0.715463  11.000000   0.021180 =
           0.015280   0.017980  -0.004890  -0.000230  -0.000440
F4     5   0.447619   0.841608   0.146185  11.000000   0.040230 =
           0.056770   0.026570  -0.017160   0.008980  -0.034140
F5     5   0.310600   0.844935   0.275912  11.000000   0.033660 =
           0.051390   0.043510  -0.033920   0.002850  -0.014910
F6     5   0.444682   0.688024   0.294532  11.000000   0.055160 =
           0.026300   0.063330  -0.002940  -0.044450  -0.005620
O4     4   0.255510   0.486293   0.410499  11.000000   0.020720 =
           0.015220   0.015870  -0.003160  -0.004730  -0.000650
O3     4  -0.027633   0.498105   0.170434  11.000000   0.022000 =
           0.017350   0.018910  -0.005600  -0.003200  -0.005700
N3     3   0.230460   0.791018   0.082597  11.000000   0.019870 =
           0.013820   0.014230  -0.001820  -0.002210  -0.005430
AFIX 43
H3     2   0.256052   0.858541   0.037125  11.000000  -1.200000
AFIX 0
N4     3   0.103613   0.468694   0.307848  11.000000   0.018120 =
           0.012090   0.014330  -0.002750  -0.001420  -0.002470
C22    1   0.199878   0.522442   0.327634  11.000000   0.015550 =
           0.012700   0.015300  -0.005790   0.000190   0.000120
C26    1   0.063906   0.789661  -0.032971  11.000000   0.015930 =
           0.017250   0.012060  -0.004100   0.000210  -0.001680
C25    1   0.137005   0.735889   0.063844  11.000000   0.016450 =
           0.013810   0.015540  -0.006250   0.000220  -0.002140
C21    1   0.214998   0.627991   0.227890  11.000000   0.015840 =
           0.014170   0.014760  -0.004790  -0.000760  -0.000940
C23    1   0.054792   0.530666   0.203330  11.000000   0.016820 =
           0.012310   0.014820  -0.004950  -0.000070   0.000440
C24    1   0.128019   0.632978   0.154229  11.000000   0.015850 =
           0.014120   0.014510  -0.005250  -0.000990  -0.000980
C20    1   0.278457   0.726734   0.181613  11.000000   0.018360 =
           0.016090   0.014840  -0.004050  -0.001720  -0.002560
C31    1   0.003390   0.717671  -0.066627  11.000000   0.023910 =
           0.016280   0.016510  -0.004930  -0.002100  -0.003680
AFIX 43
H31    2   0.012627   0.633819  -0.028596  11.000000  -1.200000
AFIX 0
C32    1   0.054490   0.363643   0.385423  11.000000   0.021150 =
           0.012940   0.012340  -0.002730  -0.002420  -0.004180
C28    1  -0.024950   0.963233  -0.178309  11.000000   0.024030 =
           0.016580   0.020090  -0.001390  -0.004230  -0.001660
AFIX 43
H28    2  -0.034730   1.047052  -0.216541  11.000000  -1.200000
AFIX 0
C27    1   0.049384   0.912991  -0.089561  11.000000   0.020530 =
           0.017620   0.017780  -0.005720  -0.001870  -0.003810
AFIX 43
H27    2   0.090469   0.962476  -0.067224  11.000000  -1.200000
AFIX 0
C37    1   0.130172   0.253956   0.407969  11.000000   0.024010 =
           0.015940   0.017670  -0.006440  -0.001810  -0.000830
AFIX 43
H37    2   0.215061   0.247967   0.373944  11.000000  -1.200000
AFIX 0
C36    1   0.080023   0.152568   0.481244  11.000000   0.036930 =
           0.012740   0.020070  -0.004430  -0.005240  -0.001660
AFIX 43
H36    2   0.131318   0.076817   0.498314  11.000000  -1.200000
AFIX 0
C30    1  -0.070214   0.768800  -0.155662  11.000000   0.025510 =
           0.023890   0.020290  -0.008670  -0.004810  -0.005860
AFIX 43
H30    2  -0.110789   0.719583  -0.178708  11.000000  -1.200000
AFIX 0
C34    1  -0.118890   0.272393   0.506216  11.000000   0.022100 =
           0.028600   0.018770  -0.003860   0.000370  -0.008100
AFIX 43
H34    2  -0.204074   0.278344   0.539737  11.000000  -1.200000
AFIX 0
C33    1  -0.069432   0.374080   0.434459  11.000000   0.021020 =
           0.017610   0.019310  -0.003310  -0.001750  -0.000760
AFIX 43
H33    2  -0.119841   0.450076   0.419032  11.000000  -1.200000
AFIX 0
C29    1  -0.085079   0.891185  -0.211339  11.000000   0.021780 =
           0.025200   0.017380  -0.003920  -0.006180  -0.002730
AFIX 43
H29    2  -0.136239   0.925664  -0.271900  11.000000  -1.200000
AFIX 0
C38    1   0.371678   0.773829   0.224216  11.000000   0.021770 =
           0.019340   0.017340  -0.003300  -0.003120  -0.006750
C35    1  -0.044239   0.161859   0.529224  11.000000   0.036760 =
           0.019680   0.016000  -0.000960  -0.002930  -0.013780
AFIX 43
H35    2  -0.078684   0.092239   0.578179  11.000000  -1.200000
AFIX
HKLF 4
END
Q1     1   0.357100   0.776400   0.308500  11.000000   0.050000 0.380000
Q2     1   0.424500   0.082700   0.671700  11.000000   0.050000 0.330000
Q3     1   0.098800   0.763900   0.017300  11.000000   0.050000 0.310000
Q4     1   0.487500   0.678600   0.230100  11.000000   0.050000 0.310000
Q5     1   0.179400   0.621600   0.187900  11.000000   0.050000 0.310000
HKLF 4
REM  mo_ch201_0m in P-1
REM R1=  0.0358 for   5882 Fo > 4sig(Fo)  and  0.0414 for all   6660 data
REM    469 parameters refined using      0 restraints
;
