# Supplementary material for: 2,4-Diphenyl-6-trifluoro­methyl-2,3-dihydro-1H,5H-pyrrolo­[3,4-c]pyrrole-1,3-dione
Source: Acta Crystallogr Sect E Struct Rep Online. 2012 Jan 21;68(Pt 2):o496–7. doi: 10.1107/S1600536812001675 (PMC3275242; doi:10.1107/S1600536812001675)
Supplement: Supplementary file 2 [file e-68-0o496-Isup2.hkl]

# 
# h,k,l, Fc-squared, Fo-squared, sigma(Fo-squared) and status flag 
# 
data_I
_shelx_title ' mo_ch201_0m in P-1' 
_shelx_refln_list_code          4 
_shelx_F_calc_maximum      189.64 
_exptl_crystal_F_000       728.00 
_reflns_d_resolution_high  0.7890 
 
loop_ 
 _symmetry_equiv_pos_as_xyz 
 'x, y, z' 
 '-x, -y, -z' 
 
_cell_length_a    10.4730 
_cell_length_b    12.2394 
_cell_length_c    13.4379 
_cell_angle_alpha  67.542 
_cell_angle_beta   82.511 
_cell_angle_gamma  80.294 
 
_shelx_F_squared_multiplier     1.000 
 
loop_ 
 _refln_index_h 
 _refln_index_k 
 _refln_index_l 
 _refln_F_squared_calc 
 _refln_F_squared_meas 
 _refln_F_squared_sigma 
 _refln_observed_status 
   1   0   0      145.01      136.27      1.25 o 
   2   0   0     2633.10     2593.58     22.32 o 
   3   0   0     1865.98     1889.01     16.58 o 
   4   0   0      852.14      859.57      8.83 o 
   5   0   0      487.78      556.67      6.24 o 
   6   0   0      287.23      287.17      3.75 o 
   7   0   0      609.89      677.80      8.59 o 
   8   0   0      104.83      104.52      3.02 o 
   9   0   0      274.29      276.74      5.07 o 
  10   0   0      485.59      490.43      7.69 o 
  11   0   0      110.47      128.91      4.40 o 
  12   0   0      246.53      235.66     10.09 o 
  13   0   0        3.75        0.56      2.83 o 
 -12   1   0        1.31        1.49      2.23 o 
 -11   1   0        1.01        1.08      3.56 o 
 -10   1   0       77.17       73.69      3.95 o 
  -9   1   0      370.24      382.50      6.15 o 
  -8   1   0      295.32      276.01      5.17 o 
  -7   1   0        0.23        0.93      0.71 o 
  -6   1   0     1222.76     1221.64     11.76 o 
  -5   1   0     2176.47     2075.73     28.43 o 
  -4   1   0      238.04      238.97      2.72 o 
  -3   1   0     2536.12     2524.72     21.98 o 
  -2   1   0     3558.48     3298.80     26.46 o 
  -1   1   0     5333.33     5038.27     42.64 o 
   0   1   0      108.06       81.53      0.92 o 
   1   1   0     5430.35     5150.77     39.23 o 
   2   1   0     1075.95     1072.44      9.00 o 
   3   1   0      420.16      384.77      3.69 o 
   4   1   0      474.57      451.54      4.42 o 
   5   1   0      523.23      486.80      4.68 o 
   6   1   0       40.72       47.92      1.40 o 
   7   1   0        3.27        2.76      1.14 o 
   8   1   0      110.20      104.14      5.70 o 
   9   1   0       57.33       62.22      3.07 o 
  10   1   0        8.05        4.25      1.40 o 
  11   1   0        0.13       -1.42      1.42 o 
  12   1   0       74.51       69.01      3.76 o 
  13   1   0       68.30       79.25      3.90 o 
 -12   2   0       78.39       73.34      4.97 o 
 -11   2   0       39.86       35.65      3.47 o 
 -10   2   0        7.25       10.79      3.34 o 
  -9   2   0        7.49        8.50      1.26 o 
  -8   2   0       63.99       52.15      2.04 o 
  -7   2   0      508.67      500.39      8.62 o 
  -6   2   0       47.11       49.33      1.49 o 
  -5   2   0      157.19      223.15      3.93 o 
  -4   2   0      272.28      294.42      3.35 o 
  -3   2   0     4966.73     4824.39     43.89 o 
  -2   2   0     1363.94     1235.97     12.96 o 
  -1   2   0        3.18       12.07      0.53 o 
   0   2   0    11527.76    10922.03     88.38 o 
   1   2   0      142.77      106.92      1.45 o 
   2   2   0       31.18       39.57      0.98 o 
   3   2   0       41.18       39.39      1.09 o 
   4   2   0     2765.02     2671.61     23.73 o 
   5   2   0      487.12      487.29      4.79 o 
   6   2   0     1768.74     1875.35     18.73 o 
   7   2   0      357.27      366.34      5.21 o 
   8   2   0      100.17      103.81      3.39 o 
   9   2   0      208.93      213.03      4.62 o 
  10   2   0      218.52      212.98      5.17 o 
  11   2   0      242.87      255.77      7.30 o 
  12   2   0       71.00       70.91      4.11 o 
  13   2   0       81.94       93.45      4.62 o 
 -12   3   0       25.60       22.38      3.27 o 
 -11   3   0       22.16       30.63      3.27 o 
 -10   3   0        2.02        1.59      1.88 o 
  -9   3   0      919.27      904.09     16.27 o 
  -8   3   0        3.94        1.97      1.49 o 
  -6   3   0       62.10       66.10      1.53 o 
  -5   3   0      503.61      533.10      5.89 o 
  -4   3   0      216.29      196.96      2.37 o 
  -3   3   0      290.34      300.40      3.19 o 
  -2   3   0      258.55      281.80      3.28 o 
  -1   3   0      167.24      150.94      2.02 o 
   0   3   0      507.76      499.40      4.53 o 
   1   3   0      630.10      677.93      6.48 o 
   2   3   0      542.68      484.35      4.73 o 
   3   3   0       25.63       18.39      0.95 o 
   4   3   0       85.21       75.42      1.56 o 
   5   3   0        4.03        5.03      0.71 o 
   6   3   0      290.79      332.07      4.18 o 
   7   3   0      110.87      129.62      3.59 o 
   8   3   0       22.19       21.07      1.75 o 
   9   3   0        1.34        0.22      1.22 o 
  10   3   0       72.44       74.07      4.00 o 
  11   3   0      113.42      114.78      4.22 o 
  12   3   0       47.52       51.93      3.34 o 
  13   3   0      169.77      172.68      5.38 o 
 -12   4   0       12.59       16.83      3.01 o 
 -11   4   0       11.78       13.15      2.73 o 
 -10   4   0        9.31       11.86      3.00 o 
  -9   4   0        4.58        3.95      1.80 o 
  -8   4   0       91.97       84.60      3.87 o 
  -7   4   0     1024.23      955.80     28.64 o 
  -6   4   0      578.37      584.41      9.11 o 
  -5   4   0      247.86      214.28      3.41 o 
  -4   4   0      193.36      187.71      5.62 o 
  -3   4   0        7.66        5.33      0.61 o 
  -2   4   0      153.72      182.45      2.72 o 
  -1   4   0     1206.39     1172.12     11.49 o 
   0   4   0     1143.10     1183.62     10.04 o 
   1   4   0       96.49       96.53      1.70 o 
   2   4   0       39.69       41.69      1.25 o 
   3   4   0       31.99       34.03      1.18 o 
   4   4   0      345.02      286.22      3.77 o 
   5   4   0        0.49       -0.59      0.95 o 
   6   4   0      868.97      968.56      9.90 o 
   7   4   0      120.05      123.68      2.51 o 
   8   4   0     1047.79     1019.39     13.29 o 
   9   4   0        0.17        0.37      1.45 o 
  10   4   0        2.09        0.23      2.22 o 
  11   4   0       61.40       60.09      4.70 o 
  12   4   0        1.93        2.89      2.22 o 
  13   4   0       36.73       36.37      4.95 o 
 -11   5   0       52.67       59.38      4.71 o 
 -10   5   0       28.79       29.38      5.21 o 
  -9   5   0       11.69        4.32      1.95 o 
  -8   5   0      153.24      129.09      4.81 o 
  -7   5   0       64.83       58.86      4.08 o 
  -6   5   0      159.67      149.91      5.03 o 
  -5   5   0      232.54      221.48      3.69 o 
  -4   5   0      351.56      387.14      5.85 o 
  -3   5   0      229.06      257.77      3.40 o 
  -2   5   0     1924.98     1906.98     17.34 o 
  -1   5   0       56.67       44.63      1.69 o 
   0   5   0       54.90       51.22      1.21 o 
   1   5   0     2411.76     2537.60     22.51 o 
   2   5   0       94.54       93.77      1.87 o 
   3   5   0       99.94       89.79      1.90 o 
   4   5   0      278.10      257.71      3.56 o 
   5   5   0      186.43      208.25      3.52 o 
   6   5   0      265.05      230.22      3.43 o 
   7   5   0      137.86      135.16      2.82 o 
   8   5   0       19.80       24.43      2.02 o 
   9   5   0       43.89       47.83      3.89 o 
  10   5   0       92.84       85.76      5.20 o 
  11   5   0       60.29       63.36      4.36 o 
  12   5   0      342.19      341.62      7.95 o 
 -11   6   0       56.89       56.80      4.46 o 
 -10   6   0       15.24       18.54      2.90 o 
  -9   6   0       91.83       90.61      4.68 o 
  -8   6   0       32.59       34.21      3.08 o 
  -7   6   0     1305.89     1294.39     18.24 o 
  -6   6   0      700.31      689.09     10.85 o 
  -5   6   0      164.47      152.22      6.39 o 
  -4   6   0       82.24       86.61      2.71 o 
  -3   6   0       34.72       29.35      1.35 o 
  -2   6   0      140.20      152.20      2.30 o 
  -1   6   0        4.53        5.65      0.74 o 
   0   6   0      749.32      641.75      8.53 o 
   1   6   0      127.88      163.90      3.60 o 
   2   6   0       27.19       26.75      1.28 o 
   3   6   0       78.06       82.47      1.86 o 
   4   6   0     2040.37     1979.55     17.57 o 
   5   6   0        1.51        1.09      0.78 o 
   6   6   0      317.33      323.25      4.69 o 
   7   6   0        0.17        0.55      1.37 o 
   8   6   0     2067.70     2047.65     26.81 o 
   9   6   0       29.61       27.24      2.71 o 
  10   6   0       51.72       55.17      3.45 o 
  11   6   0      108.30      113.48      4.61 o 
  12   6   0        4.00        1.05      2.01 o 
 -10   7   0      338.78      356.98      9.62 o 
  -9   7   0       43.37       43.70      4.04 o 
  -8   7   0        8.46        4.87      2.06 o 
  -7   7   0      144.32      147.03      4.44 o 
  -6   7   0      207.66      192.86      7.54 o 
  -5   7   0        0.46        2.60      1.37 o 
  -4   7   0      900.21      854.87     19.42 o 
  -3   7   0      302.19      294.39      5.08 o 
  -2   7   0      471.75      436.87      7.38 o 
  -1   7   0      204.54      215.49      3.49 o 
   0   7   0     1216.10     1407.81     13.48 o 
   1   7   0       30.68       32.29      1.32 o 
   2   7   0      334.68      383.82      5.41 o 
   3   7   0       31.36       26.17      1.34 o 
   4   7   0      427.92      422.21      5.13 o 
   5   7   0       43.26       44.70      1.76 o 
   6   7   0      476.06      462.53      5.81 o 
   7   7   0     1154.06     1129.09     12.32 o 
   8   7   0       33.92       29.02      2.64 o 
   9   7   0       39.13       40.30      3.17 o 
  10   7   0        7.91        5.60      1.97 o 
  11   7   0       81.15       77.78      4.34 o 
  12   7   0       29.66       32.49      3.81 o 
  -9   8   0       38.69       41.80      3.84 o 
  -8   8   0       60.73       49.20      3.88 o 
  -7   8   0        0.02       -1.94      3.31 o 
  -6   8   0       10.05       18.62      2.24 o 
  -5   8   0      766.17      746.60     13.71 o 
  -4   8   0      190.58      171.62      4.66 o 
  -3   8   0       20.80       24.16      1.35 o 
  -2   8   0       22.06       16.89      1.33 o 
  -1   8   0      174.33      161.59      3.37 o 
   0   8   0       18.91       28.19      2.22 o 
   1   8   0     2120.89     2101.59     23.22 o 
   2   8   0      421.70      440.62      8.04 o 
   3   8   0       29.54       23.67      1.50 o 
   4   8   0       21.67       17.88      1.30 o 
   5   8   0       12.53       18.13      1.40 o 
   6   8   0      532.87      490.73      6.26 o 
   7   8   0      167.23      175.89      4.03 o 
   8   8   0        1.06        2.97      1.81 o 
   9   8   0       49.72       38.10      3.66 o 
  10   8   0        4.85        3.16      2.58 o 
  11   8   0       28.27       33.82      3.81 o 
  -9   9   0       42.34       37.23      4.91 o 
  -8   9   0        6.62        9.49      2.69 o 
  -7   9   0      226.56      233.89      7.33 o 
  -6   9   0       33.44       27.02      2.63 o 
  -5   9   0      295.89      280.09      8.15 o 
  -4   9   0       37.83       27.86      2.51 o 
  -3   9   0      812.50      854.69     10.67 o 
  -2   9   0      494.81      481.40      8.06 o 
  -1   9   0      603.62      623.83      8.62 o 
   0   9   0     1077.98     1070.11     13.30 o 
   1   9   0       28.33       31.29      1.96 o 
   2   9   0      644.44      654.80      9.22 o 
   3   9   0      104.65      110.57      3.95 o 
   4   9   0       62.57       61.30      2.50 o 
   5   9   0      339.57      364.99      6.01 o 
   6   9   0      979.47     1009.71     12.49 o 
   7   9   0       48.19       42.50      2.73 o 
   8   9   0      173.30      169.39      5.38 o 
   9   9   0       52.93       53.32      4.29 o 
  10   9   0       53.90       55.33      4.50 o 
  11   9   0       26.22       27.30      3.79 o 
  -8  10   0      103.33      116.05      5.93 o 
  -7  10   0       55.58       37.36      3.79 o 
  -6  10   0       19.28       29.00      2.97 o 
  -5  10   0       47.11       46.72      3.26 o 
  -4  10   0      285.62      276.16      7.53 o 
  -3  10   0       46.98       41.37      2.68 o 
  -2  10   0      500.86      505.07      9.13 o 
  -1  10   0      391.21      394.33      7.38 o 
   0  10   0      212.06      193.77      4.20 o 
   1  10   0       84.51       84.97      2.98 o 
   2  10   0      180.26      162.84      4.05 o 
   3  10   0       42.80       42.37      2.34 o 
   4  10   0       19.95       27.69      2.03 o 
   5  10   0        4.65        4.53      2.01 o 
   6  10   0      116.50      129.03      3.67 o 
   7  10   0        3.75        4.25      1.81 o 
   8  10   0        3.30        2.07      2.04 o 
   9  10   0        8.20        4.40      2.52 o 
  10  10   0        7.48        5.28      2.77 o 
  -7  11   0        0.49        4.21      3.43 o 
  -6  11   0      323.06      332.30      8.06 o 
  -5  11   0       18.93       34.52      5.42 o 
  -4  11   0       32.32       30.77      3.31 o 
  -3  11   0      113.54      122.33      3.49 o 
  -2  11   0       18.70       25.32      2.44 o 
  -1  11   0        9.23       12.86      2.60 o 
   0  11   0      360.11      305.37      6.58 o 
   1  11   0      178.37      176.10      4.32 o 
   2  11   0      204.68      196.03      4.65 o 
   3  11   0     1296.38     1259.40     15.16 o 
   4  11   0        5.60        5.59      1.57 o 
   5  11   0      172.92      165.25      4.21 o 
   6  11   0      358.45      400.83      8.40 o 
   7  11   0        6.55       11.49      2.44 o 
   8  11   0       42.54       37.78      4.04 o 
   9  11   0        5.44        2.43      2.83 o 
  -5  12   0       28.60       42.41      5.83 o 
  -4  12   0      358.93      402.39     10.14 o 
  -3  12   0       38.23       45.36      6.13 o 
  -2  12   0       30.56       34.36      2.50 o 
  -1  12   0       46.72       35.12      2.72 o 
   0  12   0        1.67        2.50      1.57 o 
   1  12   0      300.77      273.77      6.53 o 
   2  12   0      136.80      129.55      3.96 o 
   3  12   0       52.13       49.86      2.76 o 
   4  12   0      163.08      164.42      4.34 o 
   5  12   0       67.46       78.49      4.76 o 
   6  12   0       18.43       14.02      2.80 o 
   7  12   0      299.34      311.85      7.98 o 
   8  12   0      121.62      130.31      6.51 o 
  -3  13   0        5.82       16.85      3.42 o 
  -2  13   0      201.45      225.22      5.49 o 
  -1  13   0        7.63        8.58      2.04 o 
   0  13   0        0.03        0.13      2.10 o 
   1  13   0      182.57      181.55     10.05 o 
   2  13   0       46.33       54.52      4.43 o 
   3  13   0        1.85        1.18      1.69 o 
   4  13   0        0.79       -0.41      1.67 o 
   5  13   0        5.34        5.42      2.43 o 
   6  13   0        1.32        3.13      2.44 o 
   7  13   0       51.45       71.01      8.77 o 
  -1  14   0       92.78       98.96     17.69 o 
   0  14   0       13.39       16.48      2.69 o 
   1  14   0      114.25       92.42      4.86 o 
   2  14   0       77.57       67.59      4.19 o 
   3  14   0       62.23       75.62      5.86 o 
   4  14   0       86.32       89.32      5.42 o 
  -6 -13   1      152.20      152.96      6.40 o 
  -5 -13   1       43.81       59.79      6.35 o 
  -4 -13   1        7.04        9.75      2.15 o 
  -3 -13   1        0.16        2.31      1.88 o 
  -2 -13   1      134.47      168.56      5.56 o 
  -1 -13   1        4.50       10.29      2.33 o 
   0 -13   1       22.23       16.44      2.55 o 
   1 -13   1       98.92       91.80      4.05 o 
   2 -13   1      151.83      178.65     10.44 o 
   3 -13   1       38.62       32.38      3.84 o 
  -7 -12   1      357.94      356.39     12.36 o 
  -6 -12   1      270.47      284.90      8.36 o 
  -5 -12   1      107.50      103.32      5.00 o 
  -4 -12   1       79.18       83.72      3.97 o 
  -3 -12   1       48.64       55.81      3.27 o 
  -2 -12   1       25.02       32.38      2.59 o 
  -1 -12   1        5.67       11.82      1.92 o 
   0 -12   1      254.96      205.82      5.39 o 
   1 -12   1        0.99        2.53      1.54 o 
   2 -12   1      666.75      677.99     21.02 o 
   3 -12   1       35.37       57.72      4.36 o 
   4 -12   1        0.11        2.05      2.35 o 
   5 -12   1      119.85      113.91      7.98 o 
  -9 -11   1       26.57       26.08      4.83 o 
  -8 -11   1        0.21        0.80      2.49 o 
  -7 -11   1      468.32      464.44     11.66 o 
  -6 -11   1      270.89      284.13      8.07 o 
  -5 -11   1      336.27      295.21      6.43 o 
  -4 -11   1      236.65      253.67      5.81 o 
  -3 -11   1      138.81      153.69      3.98 o 
  -2 -11   1       95.64      104.30      3.51 o 
  -1 -11   1       32.17       47.36      2.62 o 
   0 -11   1        4.24        5.13      1.69 o 
   1 -11   1       15.42       14.37      1.88 o 
   2 -11   1       31.14       33.59      2.19 o 
   3 -11   1       19.66       27.11      4.39 o 
   4 -11   1      123.80      141.23      5.57 o 
   5 -11   1       13.17       16.79      4.42 o 
   6 -11   1       17.44       28.36      3.64 o 
 -10 -10   1        0.28        3.75      2.75 o 
  -9 -10   1      257.52      269.40     10.21 o 
  -8 -10   1      452.62      460.38      9.74 o 
  -7 -10   1      179.32      178.41      5.59 o 
  -6 -10   1       19.75       24.20      2.72 o 
  -5 -10   1      244.19      252.75      5.09 o 
  -4 -10   1     1145.19     1131.01     13.79 o 
  -3 -10   1       17.36       17.79      1.79 o 
  -2 -10   1       39.95       44.72      2.52 o 
  -1 -10   1        0.07        1.00      1.24 o 
   0 -10   1     1137.24     1003.78     12.94 o 
   1 -10   1      581.28      578.64      8.40 o 
   2 -10   1        2.84        2.65      1.26 o 
   3 -10   1      157.85      140.25      5.21 o 
   4 -10   1      217.42      211.92      6.75 o 
   5 -10   1       79.27      102.19      4.78 o 
   6 -10   1       48.02       49.02      4.58 o 
   7 -10   1        2.05       -0.26      2.11 o 
 -10  -9   1       19.19       18.13      3.21 o 
  -9  -9   1        3.19        4.48      2.44 o 
  -8  -9   1        0.14       -1.63      1.67 o 
  -7  -9   1      543.90      545.81     12.21 o 
  -6  -9   1       18.92       16.54      1.83 o 
  -5  -9   1     1229.09     1236.28     13.44 o 
  -4  -9   1      102.82      107.47      3.10 o 
  -3  -9   1      411.30      401.39      6.92 o 
  -2  -9   1      212.15      198.70      4.27 o 
  -1  -9   1      296.17      298.58      5.37 o 
   0  -9   1      110.93       95.25      2.80 o 
   1  -9   1        6.31        4.48      1.20 o 
   2  -9   1       40.42       51.54      2.36 o 
   3  -9   1       26.97       27.55      2.70 o 
   4  -9   1      516.44      499.06     10.40 o 
   5  -9   1       47.48       62.60      3.52 o 
   6  -9   1      338.24      335.71      7.68 o 
   7  -9   1        6.20        1.75      2.13 o 
   8  -9   1        0.35        2.07      2.24 o 
 -11  -8   1       32.51       23.09      3.45 o 
 -10  -8   1        5.27        7.60      2.62 o 
  -9  -8   1       73.50       63.37      4.57 o 
  -8  -8   1      261.08      265.42      6.66 o 
  -7  -8   1      241.24      241.55      4.98 o 
  -6  -8   1      149.88      150.23      3.52 o 
  -5  -8   1      244.36      237.36      4.50 o 
  -4  -8   1        2.85        2.19      1.02 o 
  -3  -8   1        0.72        0.56      0.91 o 
  -2  -8   1      385.02      378.09      9.35 o 
  -1  -8   1       44.42       43.99      2.33 o 
   0  -8   1       61.46       44.48      2.71 o 
   1  -8   1      131.42      132.94      2.69 o 
   2  -8   1      512.00      477.17      6.53 o 
   3  -8   1      225.66      209.42      5.68 o 
   4  -8   1       21.63       22.81      2.36 o 
   5  -8   1      673.50      665.09     13.92 o 
   6  -8   1     1023.27     1028.93     15.90 o 
   7  -8   1      104.80       97.69      4.03 o 
   8  -8   1       37.54       40.28      3.56 o 
   9  -8   1      102.33      111.26      6.28 o 
 -11  -7   1      137.28      153.93      6.38 o 
 -10  -7   1        0.51        4.93      2.38 o 
  -9  -7   1        3.52        6.29      2.22 o 
  -8  -7   1       32.27       32.69      2.93 o 
  -7  -7   1     1169.57     1162.91     12.77 o 
  -6  -7   1      472.55      490.94      6.15 o 
  -5  -7   1     1510.83     1476.08     13.96 o 
  -4  -7   1      147.77      125.68      2.52 o 
  -3  -7   1      222.36      224.58      3.37 o 
  -2  -7   1     1141.57     1174.10     11.72 o 
  -1  -7   1     1228.44     1293.20     11.75 o 
   0  -7   1        1.22        3.61      0.86 o 
   1  -7   1     1143.30     1166.13     12.29 o 
   2  -7   1       99.55       91.12      2.14 o 
   3  -7   1       91.06       90.18      3.39 o 
   4  -7   1      137.18      118.18      3.96 o 
   5  -7   1      306.41      303.77      6.29 o 
   6  -7   1      680.56      702.13     11.42 o 
   7  -7   1       55.65       59.95      3.28 o 
   8  -7   1      100.80      103.33      4.93 o 
   9  -7   1      246.67      251.22      7.47 o 
  10  -7   1        0.98       -1.19      2.03 o 
 -12  -6   1        2.82       -0.69      2.37 o 
 -11  -6   1       23.48       21.88      2.79 o 
 -10  -6   1        0.68        1.22      1.76 o 
  -9  -6   1        1.63        1.09      1.66 o 
  -8  -6   1      973.15      944.38     12.48 o 
  -7  -6   1      669.53      667.60      8.16 o 
  -6  -6   1      132.45      115.04      3.43 o 
  -5  -6   1       82.33      104.87      2.61 o 
  -4  -6   1      823.09      887.60      8.86 o 
  -3  -6   1      129.52      127.72      2.32 o 
  -2  -6   1       61.05       83.40      1.84 o 
  -1  -6   1     1453.29     1605.56     13.99 o 
   0  -6   1      178.77      172.45      2.86 o 
   1  -6   1      998.24     1091.50     10.45 o 
   2  -6   1     1893.54     1739.86     18.69 o 
   3  -6   1      370.49      375.51      6.38 o 
   4  -6   1        3.07        0.79      0.80 o 
   5  -6   1        2.09        1.37      1.17 o 
   6  -6   1      143.37      136.35      3.92 o 
   7  -6   1      331.30      303.63      8.20 o 
   8  -6   1        8.54        5.02      1.99 o 
   9  -6   1       16.04       20.88      2.72 o 
  10  -6   1      310.21      301.40      8.51 o 
  11  -6   1       48.95       47.76      5.84 o 
 -12  -5   1       56.00       59.11      4.56 o 
 -11  -5   1      150.87      158.03      5.21 o 
 -10  -5   1       36.22       33.01      2.86 o 
  -9  -5   1     1829.23     1796.74     24.26 o 
  -8  -5   1      120.63      109.23      3.18 o 
  -7  -5   1        9.57        5.94      1.33 o 
  -6  -5   1      603.91      585.44      6.90 o 
  -5  -5   1      238.85      227.36      3.57 o 
  -4  -5   1        4.18       16.39      1.07 o 
  -3  -5   1      111.85      160.50      2.51 o 
  -2  -5   1     1023.49     1040.62      9.65 o 
  -1  -5   1       49.79       30.20      1.13 o 
   0  -5   1     4916.81     4894.64     49.71 o 
   1  -5   1      596.83      600.79      5.71 o 
   2  -5   1       14.13        8.60      0.67 o 
   3  -5   1      454.13      514.34      6.86 o 
   4  -5   1     1481.23     1430.50     16.42 o 
   5  -5   1       17.40       19.28      1.23 o 
   6  -5   1      841.59      879.11     12.78 o 
   7  -5   1       59.75       50.28      2.71 o 
   8  -5   1      188.60      176.81      5.59 o 
   9  -5   1       29.44       32.23      4.87 o 
  10  -5   1        6.14        4.50      2.14 o 
  11  -5   1       84.62       79.96      4.90 o 
 -12  -4   1      162.88      163.19      5.37 o 
 -11  -4   1      386.44      424.50      8.72 o 
 -10  -4   1      188.73      195.90      5.41 o 
  -9  -4   1        6.20        8.09      1.62 o 
  -8  -4   1      285.59      269.01      5.33 o 
  -7  -4   1      227.50      206.14      4.18 o 
  -6  -4   1     2064.88     1974.56     24.78 o 
  -5  -4   1      303.71      283.33      3.89 o 
  -4  -4   1      413.13      479.58      6.33 o 
  -3  -4   1     2178.35     2295.27     20.58 o 
  -2  -4   1      269.37      251.59      3.19 o 
  -1  -4   1     3085.81     3222.39     28.02 o 
   0  -4   1     1393.00     1407.21     13.70 o 
   1  -4   1       96.29       76.49      1.50 o 
   2  -4   1     1236.33     1435.32     13.01 o 
   3  -4   1      492.38      451.13      5.94 o 
   4  -4   1      231.28      294.08      4.42 o 
   5  -4   1      238.17      247.13      3.59 o 
   6  -4   1       71.45       70.93      1.89 o 
   7  -4   1       25.34       22.94      1.86 o 
   8  -4   1      141.55      138.12      4.79 o 
   9  -4   1      472.06      446.90      9.84 o 
  10  -4   1        0.17        0.41      1.79 o 
  11  -4   1       98.22       96.66      5.07 o 
 -12  -3   1      146.58      158.04      5.13 o 
 -11  -3   1       91.95       92.03      4.38 o 
 -10  -3   1      160.44      160.05      4.75 o 
  -9  -3   1      192.21      191.36      4.47 o 
  -8  -3   1     1431.31     1415.98     22.73 o 
  -7  -3   1       26.78       28.43      2.02 o 
  -6  -3   1      170.02      172.90      2.81 o 
  -5  -3   1      347.36      340.62      4.49 o 
  -4  -3   1     1295.85     1243.63     11.90 o 
  -3  -3   1     3625.37     3564.64     33.99 o 
  -2  -3   1      558.87      585.86      6.50 o 
  -1  -3   1     3077.87     2870.48     23.27 o 
   0  -3   1     3957.01     4058.19     34.50 o 
   1  -3   1      923.43      812.76      7.00 o 
   2  -3   1      530.08      544.78      7.08 o 
   3  -3   1      423.88      419.95      6.20 o 
   4  -3   1       21.23       27.67      1.34 o 
   5  -3   1      691.11      779.08      9.32 o 
   6  -3   1     2052.32     2114.37     32.69 o 
   7  -3   1      804.22      824.17     20.57 o 
   8  -3   1       32.26       28.83      2.58 o 
   9  -3   1      273.34      273.15      9.35 o 
  10  -3   1       57.24       57.65      3.86 o 
  11  -3   1       57.83       65.92      4.46 o 
  12  -3   1        4.47        1.90      2.31 o 
 -13  -2   1       70.52       64.48      5.30 o 
 -12  -2   1        4.14        1.76      1.72 o 
 -11  -2   1      101.24       95.67      3.97 o 
 -10  -2   1       11.16        8.31      1.92 o 
  -9  -2   1        2.53        1.26      1.57 o 
  -8  -2   1      833.93      859.86     12.59 o 
  -7  -2   1      168.86      141.90      3.28 o 
  -6  -2   1       32.91       37.70      1.23 o 
  -5  -2   1        3.03        4.88      1.33 o 
  -4  -2   1       11.00       20.09      0.94 o 
  -3  -2   1      318.09      313.35      3.61 o 
  -2  -2   1     1073.84      905.43     10.17 o 
  -1  -2   1     5171.94     4941.93     35.57 o 
   0  -2   1      351.58      337.80      2.92 o 
   1  -2   1      197.67      192.58      1.91 o 
   2  -2   1       11.55       18.25      0.71 o 
   3  -2   1       19.87       13.44      0.86 o 
   4  -2   1      172.60      168.25      2.61 o 
   5  -2   1      135.40      161.16      2.68 o 
   6  -2   1       96.53       98.02      2.13 o 
   7  -2   1     1486.56     1498.91     16.70 o 
   8  -2   1      256.85      259.02      5.89 o 
   9  -2   1      328.67      330.39      9.36 o 
  10  -2   1      165.99      168.22      6.70 o 
  11  -2   1       18.98       20.86      2.94 o 
  12  -2   1       63.68       54.90      4.28 o 
 -13  -1   1       58.74       57.10      4.71 o 
 -12  -1   1      215.07      228.73      6.76 o 
 -11  -1   1        0.63        1.62      1.74 o 
 -10  -1   1       15.78       16.01      2.74 o 
  -9  -1   1       16.69       12.94      1.59 o 
  -8  -1   1      119.88      134.80      3.84 o 
  -7  -1   1      148.06      173.65      3.56 o 
  -6  -1   1     1347.31     1446.28     14.91 o 
  -5  -1   1      244.33      213.03      3.14 o 
  -4  -1   1     1323.58     1326.00     12.24 o 
  -3  -1   1       13.80        6.20      0.57 o 
  -2  -1   1     6935.29     6714.27     57.08 o 
  -1  -1   1      363.89      314.74      3.14 o 
   0  -1   1      658.78      606.96      4.54 o 
   1  -1   1      863.06      863.47     12.49 o 
   2  -1   1      259.56      205.29      3.82 o 
   3  -1   1      491.21      512.03      5.40 o 
   4  -1   1       96.20      103.35      1.85 o 
   5  -1   1      426.52      385.89      4.94 o 
   6  -1   1      973.53      991.20     10.33 o 
   7  -1   1      374.21      364.58      6.00 o 
   8  -1   1      189.54      173.01      4.67 o 
   9  -1   1      222.51      235.05      5.94 o 
  10  -1   1      237.64      242.29      8.14 o 
  11  -1   1       48.44       53.47      4.73 o 
  12  -1   1      170.65      169.09      8.12 o 
 -12   0   1       34.03       27.26      2.84 o 
 -11   0   1      453.56      479.02     11.92 o 
 -10   0   1      347.17      332.14      6.10 o 
  -9   0   1      114.71      122.41      3.35 o 
  -8   0   1        8.90       14.95      1.95 o 
  -7   0   1      204.84      227.11      4.06 o 
  -6   0   1       85.43       66.83      1.72 o 
  -5   0   1     4086.15     4046.11     35.74 o 
  -4   0   1       81.49       89.25      1.56 o 
  -3   0   1     6276.75     6092.38     46.24 o 
  -2   0   1       63.20       80.36      1.12 o 
  -1   0   1      806.41      770.32      6.12 o 
   0   0   1      302.07      251.74      5.18 o 
   1   0   1       27.72       16.06      0.82 o 
   2   0   1       37.70       44.14      1.95 o 
   3   0   1       84.64       61.49      0.95 o 
   4   0   1      158.65      150.79      2.10 o 
   5   0   1        0.31       -0.50      0.50 o 
   6   0   1     1648.45     1631.77     15.20 o 
   7   0   1      100.29      102.08      2.23 o 
   8   0   1      101.91      121.58      2.83 o 
   9   0   1        7.39        6.05      1.04 o 
  10   0   1      102.91       97.26      2.34 o 
  11   0   1      176.57      186.89      7.59 o 
  12   0   1       49.43       45.09      5.87 o 
  13   0   1      108.60      106.96      6.85 o 
 -12   1   1       87.88       78.06      3.40 o 
 -11   1   1      154.57      146.01      4.09 o 
 -10   1   1      276.53      272.89      6.09 o 
  -9   1   1        3.44        1.17      1.17 o 
  -8   1   1        4.37        3.71      1.08 o 
  -7   1   1      225.27      222.54      5.45 o 
  -6   1   1      125.79      108.26      2.12 o 
  -5   1   1      106.90      104.67      1.94 o 
  -4   1   1       16.00       13.41      0.60 o 
  -3   1   1     1347.79     1252.27     11.73 o 
  -2   1   1    13454.24    12856.33     88.54 o 
  -1   1   1      189.50      207.55      2.37 o 
   0   1   1     2841.29     2736.26     18.98 o 
   1   1   1     1990.15     1929.60     15.77 o 
   2   1   1       10.09       11.71      0.46 o 
   3   1   1     3981.78     3990.02     37.25 o 
   4   1   1       23.14       33.86      1.07 o 
   5   1   1       17.32       20.69      0.89 o 
   6   1   1       47.92       46.35      1.28 o 
   7   1   1      522.20      574.11      6.42 o 
   8   1   1      168.58      150.47      3.36 o 
   9   1   1      138.33      126.70      3.23 o 
  10   1   1       10.73       12.70      2.60 o 
  11   1   1        4.87        5.70      1.50 o 
  12   1   1      516.70      524.70     14.55 o 
  13   1   1        4.04       10.30      6.45 o 
 -12   2   1        0.17        0.59      2.68 o 
 -11   2   1      120.61      106.79      3.51 o 
 -10   2   1      116.18      116.67      3.65 o 
  -9   2   1      139.78      139.65      3.64 o 
  -8   2   1       25.13       28.41      1.65 o 
  -7   2   1        0.74        0.68      0.69 o 
  -6   2   1      581.05      535.40      5.13 o 
  -5   2   1      698.59      663.97      6.67 o 
  -4   2   1      222.18      252.86      2.81 o 
  -3   2   1        5.13        6.56      0.78 o 
  -2   2   1    12436.96    12106.77    117.59 o 
  -1   2   1     1290.12     1244.83     10.26 o 
   0   2   1        7.99       13.10      0.62 o 
   1   2   1     1014.23      945.58      8.09 o 
   2   2   1     4240.39     4047.18     29.75 o 
   3   2   1     8202.76     8309.42     57.19 o 
   4   2   1     1645.72     1629.49     12.38 o 
   5   2   1      105.03      113.56      1.60 o 
   6   2   1      252.10      256.65      2.93 o 
   7   2   1      894.51      843.81     10.45 o 
   8   2   1      229.05      215.25      4.89 o 
   9   2   1        0.03        0.91      1.12 o 
  10   2   1        0.73        1.11      1.87 o 
  11   2   1        1.74        2.19      1.49 o 
  12   2   1      506.18      484.71      8.80 o 
  13   2   1        0.01       -0.21      1.63 o 
 -12   3   1       50.76       48.32      4.34 o 
 -11   3   1        2.89        2.52      2.12 o 
 -10   3   1       63.52       76.98      4.39 o 
  -9   3   1      489.49      481.32      8.18 o 
  -8   3   1      709.44      693.99      9.12 o 
  -7   3   1      485.62      469.30      9.08 o 
  -6   3   1        3.60        1.33      0.56 o 
  -5   3   1      210.54      200.29      2.34 o 
  -4   3   1      499.46      504.63      4.67 o 
  -3   3   1        0.15        0.37      0.50 o 
  -2   3   1      417.22      396.72      4.24 o 
  -1   3   1      349.89      349.75      3.05 o 
   0   3   1     2688.46     2516.85     19.33 o 
   1   3   1      960.33      860.38      7.51 o 
   2   3   1     1831.61     1913.62     15.95 o 
   3   3   1       91.24       81.11      1.42 o 
   4   3   1     1076.70      952.42      8.25 o 
   5   3   1      825.11      843.86      7.46 o 
   6   3   1       30.16       46.20      1.36 o 
   7   3   1       46.40       48.47      2.55 o 
   8   3   1      196.92      178.60      4.50 o 
   9   3   1      215.96      237.79      5.32 o 
  10   3   1       13.19       12.46      2.08 o 
  11   3   1       94.96      101.62      4.80 o 
  12   3   1       18.59       23.34      3.09 o 
  13   3   1       71.60       72.07      5.47 o 
 -12   4   1        2.88       -0.43      2.46 o 
 -11   4   1       35.19       37.64      3.73 o 
 -10   4   1        0.81       -1.82      1.82 o 
  -9   4   1       23.79       21.51      3.01 o 
  -8   4   1       61.36       57.91      2.36 o 
  -7   4   1      802.98      712.42     18.77 o 
  -5   4   1     1791.06     1878.36     20.21 o 
  -4   4   1      863.57      793.45      9.49 o 
  -3   4   1        4.47        3.17      0.86 o 
  -2   4   1     2246.61     2293.85     27.45 o 
  -1   4   1      302.23      301.12      2.85 o 
   0   4   1       88.92       75.19      1.26 o 
   1   4   1     1387.67     1337.76     11.49 o 
   2   4   1       68.36       78.56      1.43 o 
   3   4   1     1782.71     1775.26     14.49 o 
   4   4   1      641.64      623.33      5.91 o 
   5   4   1      933.27      933.61      8.86 o 
   6   4   1      193.09      170.74      2.63 o 
   7   4   1       21.20       28.76      2.27 o 
   8   4   1       99.05      108.52      3.06 o 
   9   4   1      231.98      230.09      6.31 o 
  10   4   1       32.98       35.35      4.71 o 
  11   4   1      116.64      131.66      4.37 o 
  12   4   1        0.86        1.29      1.71 o 
  13   4   1      212.59      194.65      7.11 o 
 -11   5   1      410.65      410.12     10.55 o 
 -10   5   1        1.01       -1.77      1.77 o 
  -9   5   1      468.07      442.17     10.18 o 
  -8   5   1       54.78       49.62      4.41 o 
  -7   5   1      362.10      349.07      6.68 o 
  -6   5   1        0.13       -0.02      0.92 o 
  -5   5   1     1066.18     1080.89     19.74 o 
  -4   5   1      958.39     1079.18     10.56 o 
  -3   5   1        9.68       11.15      0.81 o 
  -2   5   1       86.93      107.93      1.98 o 
  -1   5   1     2499.32     2637.95     18.71 o 
   0   5   1      403.33      406.93      4.13 o 
   1   5   1     2249.27     2271.99     19.08 o 
   2   5   1     2979.59     3053.44     34.21 o 
   3   5   1        4.39        1.23      0.61 o 
   4   5   1      271.52      236.72      3.16 o 
   5   5   1      138.10      153.67      2.70 o 
   6   5   1      955.42      999.55      9.73 o 
   7   5   1      412.73      443.53      6.07 o 
   8   5   1      173.86      159.98      4.47 o 
   9   5   1      270.33      273.99      6.12 o 
  10   5   1        9.53        8.74      1.91 o 
  11   5   1       13.58       14.09      2.22 o 
  12   5   1        7.99       11.73      2.23 o 
 -11   6   1       71.68       68.79      4.91 o 
 -10   6   1        0.15        0.54      2.13 o 
  -9   6   1      124.28      111.64      5.00 o 
  -8   6   1      530.19      531.41     13.31 o 
  -7   6   1      122.75      111.15      7.15 o 
  -6   6   1       78.91       70.02      2.59 o 
  -5   6   1      607.63      591.23      7.55 o 
  -4   6   1      559.54      563.83      6.84 o 
  -3   6   1      181.96      192.07      2.72 o 
  -2   6   1     1095.43     1236.18     12.14 o 
  -1   6   1      275.44      313.69      3.35 o 
   0   6   1      758.20      837.21      7.35 o 
   1   6   1      288.52      308.02      4.65 o 
   2   6   1      321.97      331.74      3.86 o 
   3   6   1     2561.37     2890.87     24.41 o 
   4   6   1       10.83        7.43      1.22 o 
   5   6   1      128.92      146.54      2.61 o 
   6   6   1      660.02      635.63      7.91 o 
   7   6   1        0.17       -0.04      0.91 o 
   8   6   1      547.13      530.79      9.24 o 
   9   6   1      691.24      673.22     11.22 o 
  10   6   1      361.85      355.08      7.61 o 
  11   6   1        0.85        3.66      1.88 o 
  12   6   1      123.38      122.58      4.83 o 
 -10   7   1       13.41       21.75      4.03 o 
  -9   7   1       83.21       74.81      7.01 o 
  -8   7   1       55.20       58.82      4.12 o 
  -7   7   1      353.12      346.05      8.54 o 
  -6   7   1       21.11       25.10      2.27 o 
  -5   7   1       39.38       33.36      1.43 o 
  -4   7   1       25.76       21.69      1.30 o 
  -3   7   1      224.53      210.24      3.74 o 
  -2   7   1       33.49       32.93      1.08 o 
  -1   7   1      149.82      131.06      2.50 o 
   0   7   1       45.17       39.67      1.53 o 
   1   7   1      424.47      416.94      5.07 o 
   2   7   1      260.32      300.06      4.11 o 
   3   7   1        6.45        4.90      1.00 o 
   4   7   1      528.70      556.77      6.21 o 
   5   7   1      407.02      417.65      5.14 o 
   6   7   1      554.21      552.08      7.47 o 
   7   7   1      145.39      142.58      3.79 o 
   8   7   1     2093.70     2041.70     26.92 o 
   9   7   1        0.42       -1.31      1.54 o 
  10   7   1      224.74      223.99      6.01 o 
  11   7   1       41.81       37.71      3.20 o 
  12   7   1        0.05       -0.88      1.97 o 
  -9   8   1        2.04        2.83      2.47 o 
  -8   8   1       16.45       13.47      2.73 o 
  -7   8   1        0.36       -0.20      2.53 o 
  -6   8   1       33.07       34.51      3.97 o 
  -5   8   1      968.58     1024.19     11.45 o 
  -4   8   1     1078.78     1029.47     11.61 o 
  -3   8   1      360.34      360.11      5.95 o 
  -2   8   1     1266.03     1289.92     14.18 o 
  -1   8   1     1018.63     1060.23     17.18 o 
   0   8   1      444.05      409.71      6.05 o 
   1   8   1       53.66       54.23      3.05 o 
   2   8   1      621.35      611.40      8.21 o 
   3   8   1       88.01       92.35      2.33 o 
   4   8   1      531.87      525.49      6.14 o 
   5   8   1     1130.92     1124.49     11.19 o 
   6   8   1       11.06       10.53      1.21 o 
   7   8   1     1010.47      941.50     11.52 o 
   8   8   1      209.43      224.21      5.82 o 
   9   8   1      212.85      219.16      5.95 o 
  10   8   1      216.30      232.31      6.34 o 
  11   8   1       28.09       25.50      3.40 o 
  12   8   1      331.18      352.32      9.99 o 
  -9   9   1      111.38      112.03      5.87 o 
  -8   9   1      159.99      168.54      8.47 o 
  -7   9   1      248.66      231.92      7.34 o 
  -6   9   1       42.36       45.02      3.12 o 
  -5   9   1      220.11      211.32      5.62 o 
  -4   9   1       58.85       68.86      2.65 o 
  -3   9   1      147.92      150.65      4.00 o 
  -2   9   1       43.42       51.91      4.47 o 
  -1   9   1      374.77      380.17      6.84 o 
   0   9   1       89.94       92.34      4.81 o 
   1   9   1     1141.40     1137.64     15.55 o 
   2   9   1     2091.19     2024.11     21.01 o 
   3   9   1        4.69        4.00      1.15 o 
   4   9   1        5.79        8.17      1.25 o 
   5   9   1       42.72       37.45      2.01 o 
   6   9   1      449.72      412.74      6.55 o 
   7   9   1     1557.21     1535.65     19.17 o 
   8   9   1       91.71      100.22      4.28 o 
   9   9   1      168.66      173.10      6.45 o 
  10   9   1      116.64      120.77      5.84 o 
  11   9   1       92.99      101.87      5.96 o 
  -8  10   1       61.94       73.86      5.11 o 
  -7  10   1       37.27       27.74      3.48 o 
  -6  10   1        1.88       -1.65      1.65 o 
  -5  10   1       39.43       37.03      3.00 o 
  -4  10   1      773.22      718.78     13.32 o 
  -3  10   1       90.09       99.19      5.14 o 
  -2  10   1       69.48       70.88      3.17 o 
  -1  10   1       41.66       55.04      2.96 o 
   0  10   1      118.06      114.15      3.21 o 
   1  10   1        2.45        2.08      1.22 o 
   2  10   1      674.96      621.42     10.22 o 
   3  10   1      670.71      706.90     10.12 o 
   4  10   1       89.13       90.54      3.18 o 
   5  10   1        1.65        1.52      1.21 o 
   6  10   1        0.55       -0.07      1.44 o 
   7  10   1      108.77      113.47      4.03 o 
   8  10   1      313.67      322.86      6.72 o 
   9  10   1        0.05        3.39      2.31 o 
  10  10   1       12.44       12.68      3.92 o 
  -7  11   1        2.16       -1.70      2.33 o 
  -6  11   1        8.24        6.23      2.28 o 
  -5  11   1       96.53      105.85      7.73 o 
  -4  11   1      132.65      139.79      3.76 o 
  -3  11   1      103.66      102.14      3.53 o 
  -2  11   1       14.47       17.02      2.06 o 
  -1  11   1        6.42        9.24      1.77 o 
   0  11   1      270.75      265.78      6.10 o 
   1  11   1      108.52      124.12      3.59 o 
   2  11   1      196.89      207.75      6.31 o 
   3  11   1      278.46      270.52      5.61 o 
   4  11   1        2.90        1.33      1.42 o 
   5  11   1      131.09      124.17      3.67 o 
   6  11   1      135.83      128.37      4.51 o 
   7  11   1       42.36       39.87      2.96 o 
   8  11   1       19.63       14.79      2.31 o 
   9  11   1       18.33       17.85      3.36 o 
  10  11   1        4.73        1.25      2.59 o 
  -6  12   1       40.90       42.10      5.25 o 
  -5  12   1       88.10       90.01      5.39 o 
  -4  12   1       22.23       24.18      3.24 o 
  -3  12   1      242.68      247.73      5.76 o 
  -2  12   1       48.17       37.63      2.78 o 
  -1  12   1       48.13       40.58      2.87 o 
   0  12   1       46.40       48.52      3.97 o 
   1  12   1      314.78      308.25     10.46 o 
   2  12   1      393.00      392.60      7.16 o 
   3  12   1       71.69       59.80      3.38 o 
   4  12   1       72.71       78.11      3.32 o 
   5  12   1       69.68       75.58      3.99 o 
   6  12   1      519.37      528.53     10.22 o 
   7  12   1       24.89       29.26      2.84 o 
   8  12   1       65.59       68.24      4.30 o 
   9  12   1        0.78        2.79      2.93 o 
  -4  13   1       83.26       93.88      5.65 o 
  -3  13   1       79.91       93.45      3.61 o 
  -2  13   1       80.35       89.56      3.88 o 
  -1  13   1       21.04       22.99      2.49 o 
   0  13   1      217.51      233.33      6.11 o 
   1  13   1      282.57      289.15      6.97 o 
   2  13   1        0.13       -0.16      1.82 o 
   3  13   1        7.84       14.50      1.99 o 
   4  13   1        2.86        0.31      1.65 o 
   5  13   1        7.93        9.02      2.56 o 
   6  13   1       29.44       27.27      3.44 o 
   7  13   1      146.37      151.73      6.25 o 
  -2  14   1       17.17       20.23      2.41 o 
  -1  14   1        9.18        9.46      2.17 o 
   0  14   1        0.00       -1.10      1.77 o 
   1  14   1       66.03       64.97      3.99 o 
   2  14   1       89.46      101.30      6.22 o 
   3  14   1      116.08      112.86      5.06 o 
   4  14   1       10.23        6.81      2.58 o 
   5  14   1      151.21      152.63      6.31 o 
  -4 -13   2        1.07        1.43      1.90 o 
  -3 -13   2      100.69      144.67      4.79 o 
  -2 -13   2       26.58       41.20      3.32 o 
  -1 -13   2        4.18        4.45      2.57 o 
   0 -13   2        3.71        3.94      1.87 o 
   1 -13   2      277.80      293.90     10.63 o 
   2 -13   2       64.53       55.39      8.81 o 
  -7 -12   2        0.63        0.98      2.28 o 
  -6 -12   2        3.30        0.21      2.36 o 
  -5 -12   2      170.86      148.47      4.89 o 
  -4 -12   2       85.56       82.01      3.97 o 
  -3 -12   2      264.40      244.90      5.84 o 
  -2 -12   2       68.62       75.23      3.61 o 
  -1 -12   2       10.51        9.70      1.81 o 
   0 -12   2       85.82       81.19      3.97 o 
   1 -12   2       99.27      118.68      6.02 o 
   2 -12   2        0.37        4.59      3.60 o 
   3 -12   2      103.92      103.16      7.64 o 
   4 -12   2        1.03        3.79      2.54 o 
  -8 -11   2       80.71       72.48      5.45 o 
  -7 -11   2      192.75      211.39      6.49 o 
  -6 -11   2      200.30      195.20      6.18 o 
  -5 -11   2       67.38       71.17      3.68 o 
  -4 -11   2       40.34       43.20      2.91 o 
  -3 -11   2      183.43      169.04      5.80 o 
  -2 -11   2      317.03      281.13      6.00 o 
  -1 -11   2        0.35       -1.26      1.35 o 
   0 -11   2       17.21       14.67      1.89 o 
   1 -11   2       55.75       74.45      3.06 o 
   2 -11   2      355.95      347.12      8.76 o 
   3 -11   2       44.27       45.19      3.73 o 
   4 -11   2      159.24      152.76      7.02 o 
   5 -11   2        0.00       -0.98      2.14 o 
   6 -11   2      479.37      559.76     13.07 o 
  -9 -10   2       63.57       70.12      5.21 o 
  -8 -10   2      156.68      160.28      7.22 o 
  -7 -10   2       30.53       21.05      2.78 o 
  -6 -10   2       18.09       10.54      2.31 o 
  -5 -10   2        3.07        4.74      1.76 o 
  -4 -10   2       22.52       26.14      2.35 o 
  -3 -10   2       10.42        4.36      1.60 o 
  -2 -10   2      413.00      434.27      6.81 o 
  -1 -10   2      239.38      189.42      4.45 o 
   0 -10   2       44.27       58.40      2.63 o 
   1 -10   2      188.53      168.59      4.22 o 
   2 -10   2       58.83       77.77      4.32 o 
   3 -10   2      182.10      182.10      5.89 o 
   4 -10   2       48.32       47.77      3.63 o 
   5 -10   2      263.74      295.22      7.96 o 
   6 -10   2        0.88        2.78      2.03 o 
   7 -10   2       10.66       10.26      2.60 o 
 -10  -9   2      109.65      141.73      6.51 o 
  -9  -9   2       51.01       64.07      4.91 o 
  -8  -9   2       65.23       75.62      4.82 o 
  -7  -9   2        1.59        0.08      1.64 o 
  -6  -9   2      509.03      492.89      9.52 o 
  -5  -9   2      332.41      298.64      7.97 o 
  -4  -9   2      210.93      197.78      4.22 o 
  -3  -9   2        0.03        2.26      1.25 o 
  -2  -9   2     1235.80     1160.11     13.64 o 
  -1  -9   2       27.85       26.99      1.90 o 
   0  -9   2     1237.50     1191.65     15.85 o 
   1  -9   2       10.41        8.67      1.30 o 
   2  -9   2      789.90      779.02     14.05 o 
   3  -9   2      203.84      195.20      5.82 o 
   4  -9   2       99.04      102.39      4.33 o 
   5  -9   2       67.19       63.52      3.56 o 
   6  -9   2      792.04      772.50     13.00 o 
   7  -9   2      141.97      161.47      5.15 o 
   8  -9   2       15.05       13.64      2.89 o 
 -11  -8   2       37.75       34.69      4.03 o 
 -10  -8   2       13.66       14.00      3.01 o 
  -9  -8   2      184.99      201.23      7.14 o 
  -8  -8   2      179.96      196.36      6.22 o 
  -7  -8   2      451.95      480.24      7.65 o 
  -6  -8   2       11.94       16.60      1.72 o 
  -5  -8   2     1044.00     1023.03     12.44 o 
  -4  -8   2      127.70      124.75      2.94 o 
  -3  -8   2      147.31      129.62      3.18 o 
  -2  -8   2       65.00       71.14      2.53 o 
  -1  -8   2       18.33       12.28      1.61 o 
   0  -8   2       75.79       62.49      2.39 o 
   1  -8   2      109.72      121.13      2.52 o 
   2  -8   2       18.39       11.46      1.31 o 
   3  -8   2        0.14       -0.24      1.41 o 
   4  -8   2       35.45       41.50      2.70 o 
   5  -8   2       64.65       69.63      3.40 o 
   6  -8   2       60.22       53.27      4.02 o 
   7  -8   2       76.91       61.46      4.20 o 
   8  -8   2       33.84       49.58      3.83 o 
   9  -8   2        5.02        2.75      2.93 o 
 -11  -7   2      313.65      305.59     10.89 o 
 -10  -7   2      286.13      290.64      8.62 o 
  -9  -7   2      529.70      531.26     11.99 o 
  -8  -7   2      184.32      181.02      5.04 o 
  -7  -7   2       17.86       22.21      2.12 o 
  -6  -7   2     1635.65     1695.41     17.42 o 
  -5  -7   2      316.98      343.67      5.59 o 
  -4  -7   2      144.11      167.82      3.24 o 
  -3  -7   2        5.29        6.65      1.06 o 
  -2  -7   2       18.62       14.31      1.18 o 
  -1  -7   2      167.53      164.37      3.12 o 
   0  -7   2      294.09      284.36      7.17 o 
   1  -7   2      155.92      158.16      3.26 o 
   2  -7   2       53.50       45.72      1.62 o 
   3  -7   2        7.22        3.16      1.93 o 
   4  -7   2      619.97      632.07     13.39 o 
   5  -7   2      634.59      694.75     18.35 o 
   6  -7   2        4.95        6.39      2.07 o 
   7  -7   2        0.04       -0.36      1.47 o 
   8  -7   2       11.45       15.75      2.53 o 
   9  -7   2       40.53       37.55      6.11 o 
  10  -7   2        3.05        5.21      2.43 o 
 -12  -6   2       22.87       21.93      3.46 o 
 -11  -6   2      127.38      116.89      5.98 o 
 -10  -6   2      199.35      204.90      7.33 o 
  -9  -6   2      805.62      785.31     13.00 o 
  -8  -6   2       53.51       55.08      2.93 o 
  -7  -6   2        0.86        1.71      1.17 o 
  -6  -6   2       31.98       34.83      2.57 o 
  -5  -6   2      105.84      101.80      2.70 o 
  -4  -6   2       36.75       47.61      1.71 o 
  -3  -6   2       45.69       46.27      1.60 o 
  -2  -6   2        2.07        1.15      0.57 o 
  -1  -6   2      368.11      397.55      4.79 o 
   0  -6   2     1273.71     1256.28     12.57 o 
   1  -6   2       45.97       43.05      1.29 o 
   2  -6   2        1.96        1.93      0.90 o 
   3  -6   2      930.76      951.91     19.16 o 
   4  -6   2       11.73       10.50      1.28 o 
   5  -6   2      489.25      499.77      8.74 o 
   6  -6   2      124.42      116.68      3.65 o 
   7  -6   2      904.32      947.66     14.19 o 
   8  -6   2       56.77       60.00      3.79 o 
   9  -6   2      145.05      134.55      8.51 o 
  10  -6   2       14.41       20.75      2.86 o 
 -12  -5   2       51.38       61.08      4.66 o 
 -11  -5   2      255.02      290.44      7.29 o 
 -10  -5   2       63.63       57.05      3.57 o 
  -9  -5   2       41.76       39.35      2.80 o 
  -8  -5   2      497.57      477.05      7.31 o 
  -7  -5   2      236.92      241.08      4.14 o 
  -6  -5   2      432.10      407.09      5.44 o 
  -5  -5   2      417.44      423.84      5.51 o 
  -4  -5   2       91.80       90.71      2.15 o 
  -3  -5   2       18.24       33.30      1.32 o 
  -2  -5   2     1620.80     1840.74     15.17 o 
  -1  -5   2      689.18      779.98      6.50 o 
   0  -5   2     2206.59     2523.54     22.23 o 
   1  -5   2     1596.54     1717.36     15.53 o 
   2  -5   2     3270.15     3388.31     38.21 o 
   3  -5   2        2.73        5.41      0.89 o 
   4  -5   2       85.52      106.46      2.49 o 
   5  -5   2      309.10      292.41      4.76 o 
   6  -5   2       57.37       50.48      2.50 o 
   7  -5   2     1035.31     1039.81     14.93 o 
   8  -5   2      123.41      131.52      5.46 o 
   9  -5   2      139.43      147.54      5.27 o 
  10  -5   2      143.58      136.18      5.35 o 
  11  -5   2        6.03        3.21      2.29 o 
 -12  -4   2       16.48       20.47      2.73 o 
 -11  -4   2        3.53        1.83      1.89 o 
 -10  -4   2      152.55      143.24      4.79 o 
  -9  -4   2      187.70      181.23      4.62 o 
  -8  -4   2      539.11      529.77      8.60 o 
  -7  -4   2        6.57        4.11      1.12 o 
  -6  -4   2      253.17      284.76      4.16 o 
  -5  -4   2       87.63       70.31      2.24 o 
  -4  -4   2      962.13      896.86      8.77 o 
  -3  -4   2     1234.00     1277.74     11.54 o 
  -2  -4   2      260.85      262.49      3.20 o 
  -1  -4   2      167.42      197.64      2.12 o 
   0  -4   2     2715.29     2848.75     26.90 o 
   1  -4   2       49.57       59.62      1.69 o 
   2  -4   2       50.01       41.63      1.27 o 
   3  -4   2     1139.73     1192.68     13.50 o 
   4  -4   2      221.60      209.95      3.46 o 
   5  -4   2       51.17       57.86      2.22 o 
   6  -4   2      186.90      196.67      3.24 o 
   7  -4   2      304.17      279.22      5.56 o 
   8  -4   2      586.78      554.45     10.91 o 
   9  -4   2      484.89      494.26     10.45 o 
  10  -4   2       22.67       17.12      3.41 o 
  11  -4   2        0.20        0.80      2.09 o 
 -12  -3   2        6.28        5.43      2.11 o 
 -11  -3   2        0.63       -0.79      2.14 o 
 -10  -3   2        1.01        0.47      1.45 o 
  -9  -3   2        3.61        8.93      1.68 o 
  -8  -3   2      388.75      399.26      6.84 o 
  -7  -3   2        6.77        7.45      0.98 o 
  -6  -3   2     2060.41     1914.80     17.12 o 
  -5  -3   2      426.01      489.43      5.41 o 
  -4  -3   2      180.34      189.40      2.75 o 
  -3  -3   2        0.24       -0.40      0.85 o 
  -2  -3   2      257.89      245.92      3.24 o 
  -1  -3   2      184.32      153.05      1.80 o 
   0  -3   2      845.30      830.12      7.71 o 
   1  -3   2      457.93      468.58      4.79 o 
   2  -3   2     3553.55     3473.25     36.37 o 
   3  -3   2      127.02      111.66      4.11 o 
   4  -3   2      902.00      916.29     10.55 o 
   5  -3   2      394.36      383.11      4.84 o 
   6  -3   2      948.84      961.94     10.40 o 
   7  -3   2      748.28      759.55      8.74 o 
   8  -3   2       80.62       70.10      3.45 o 
   9  -3   2      315.53      310.34      7.60 o 
  10  -3   2      207.97      204.44      7.99 o 
  11  -3   2      356.45      369.38      9.34 o 
  12  -3   2      154.41      173.91      6.50 o 
 -12  -2   2      127.46      127.08      5.80 o 
 -11  -2   2        0.00       -1.38      1.77 o 
 -10  -2   2        2.65        2.16      1.43 o 
  -9  -2   2        8.52       12.52      1.74 o 
  -8  -2   2        6.98        7.47      1.72 o 
  -7  -2   2      228.88      221.79      4.33 o 
  -6  -2   2       65.18       80.74      1.83 o 
  -5  -2   2     3870.46     3955.52     35.13 o 
  -4  -2   2      839.75      913.53      8.98 o 
  -3  -2   2        2.44        3.46      0.81 o 
  -2  -2   2      109.41      103.66      1.90 o 
  -1  -2   2     3475.20     3358.76     23.39 o 
   0  -2   2      195.17      132.43      1.68 o 
   1  -2   2     2538.29     2381.98     22.85 o 
   2  -2   2     2020.58     1955.73     28.03 o 
   3  -2   2        0.06       -0.91      1.16 o 
   4  -2   2      344.87      349.97      4.83 o 
   5  -2   2        9.14       13.81      1.20 o 
   6  -2   2      261.31      292.13      4.41 o 
   7  -2   2       10.73       12.26      1.52 o 
   8  -2   2      715.43      704.25     13.03 o 
   9  -2   2     1027.58     1056.59     21.52 o 
  10  -2   2        1.85        0.11      1.95 o 
  11  -2   2       19.14       20.61      3.29 o 
  12  -2   2       86.30       84.01      4.88 o 
 -12  -1   2        0.35        1.40      2.11 o 
 -11  -1   2      195.84      194.36      5.29 o 
 -10  -1   2      221.41      210.71      7.46 o 
  -9  -1   2       20.15       13.45      1.71 o 
  -8  -1   2      204.93      229.34      6.02 o 
  -7  -1   2      854.20      836.43      9.97 o 
  -6  -1   2      101.33       85.76      2.06 o 
  -5  -1   2     4442.10     4574.90     37.93 o 
  -4  -1   2      477.37      431.14      4.73 o 
  -3  -1   2      220.73      259.10      3.00 o 
  -2  -1   2    21981.06    20718.44    168.43 o 
  -1  -1   2      286.76      249.62      3.01 o 
   0  -1   2        1.90        0.93      0.29 o 
   1  -1   2     3728.30     3503.12     48.48 o 
   2  -1   2     4392.32     4056.54     56.21 o 
   3  -1   2      193.25      159.00      4.58 o 
   4  -1   2     1392.01     1316.23     13.05 o 
   5  -1   2      695.91      698.52      7.56 o 
   6  -1   2      449.27      441.93      5.71 o 
   7  -1   2      691.93      693.00      8.92 o 
   8  -1   2      608.70      611.73     10.76 o 
   9  -1   2        7.70        7.93      2.43 o 
  10  -1   2      126.15      124.20      8.85 o 
  11  -1   2       15.12       16.59      3.04 o 
  12  -1   2        0.46       -1.09      2.41 o 
 -12   0   2       45.85       47.90      3.36 o 
 -11   0   2        1.12        2.48      1.73 o 
 -10   0   2     1241.91     1230.21     16.00 o 
  -9   0   2       37.26       36.38      2.65 o 
  -8   0   2       66.34       63.04      2.60 o 
  -7   0   2      238.73      200.83      3.67 o 
  -6   0   2      122.93      161.41      2.57 o 
  -5   0   2      316.55      292.40      3.57 o 
  -4   0   2     2576.26     2643.64     25.23 o 
  -3   0   2     4651.67     4559.33     39.97 o 
  -2   0   2      147.03      146.89      2.31 o 
  -1   0   2     4366.72     4110.93     33.08 o 
   0   0   2     5813.22     5373.31     41.28 o 
   1   0   2      267.93      229.31      4.83 o 
   2   0   2     4842.04     4714.87     64.94 o 
   3   0   2       31.20       30.07      0.81 o 
   4   0   2       59.55       72.61      1.49 o 
   5   0   2     1393.35     1392.95     14.03 o 
   6   0   2      502.03      527.83      7.53 o 
   7   0   2       43.11       48.75      2.01 o 
   8   0   2      517.82      476.38      9.00 o 
   9   0   2       14.56       13.16      2.11 o 
  10   0   2        1.43        2.05      1.67 o 
  11   0   2      120.66      130.71      6.25 o 
  12   0   2       19.82       16.13      3.40 o 
  13   0   2      290.73      294.45     11.32 o 
 -12   1   2       59.54       62.39      4.32 o 
 -11   1   2      142.99      160.68      4.49 o 
 -10   1   2      827.69      823.12     12.00 o 
  -9   1   2      340.31      328.77      5.92 o 
  -8   1   2      218.59      207.79      4.27 o 
  -7   1   2        6.33        7.98      1.53 o 
  -6   1   2      504.73      511.09      5.49 o 
  -5   1   2     1029.27      926.03      9.28 o 
  -4   1   2        2.21       -0.54      0.54 o 
  -3   1   2     8030.72     7979.63     61.00 o 
  -2   1   2    15217.59    14493.00    118.42 o 
  -1   1   2     2501.98     2463.68     25.50 o 
   0   1   2        2.83        5.09      0.38 o 
   1   1   2     2816.93     2769.52     21.34 o 
   2   1   2      707.85      602.46      5.91 o 
   3   1   2       80.45       89.59      1.85 o 
   4   1   2       30.08        9.98      2.14 o 
   5   1   2      224.85      252.65      5.11 o 
   6   1   2       48.25       36.76      1.18 o 
   7   1   2        0.47        0.53      0.67 o 
   8   1   2        6.10        8.42      0.99 o 
   9   1   2       21.46       27.20      1.43 o 
  10   1   2      102.60       99.82      8.32 o 
  11   1   2      382.93      380.07     11.00 o 
  12   1   2      599.79      620.93     16.00 o 
  13   1   2      317.30      322.62     23.77 o 
 -12   2   2       16.11       12.81      2.12 o 
 -11   2   2      620.67      614.01      9.89 o 
 -10   2   2       18.83       16.95      1.97 o 
  -9   2   2       48.00       46.55      3.09 o 
  -8   2   2       59.75       56.27      2.89 o 
  -7   2   2      130.08      127.00      3.17 o 
  -6   2   2      136.15      112.67      2.32 o 
  -5   2   2        0.04        0.35      0.48 o 
  -4   2   2      242.61      245.04      2.48 o 
  -3   2   2     1636.61     1482.42     12.47 o 
  -2   2   2     1583.38     1603.29     13.39 o 
  -1   2   2    31937.59    30806.62    336.22 o 
   0   2   2     6115.62     6383.03     52.27 o 
   1   2   2     5290.98     5304.95     38.28 o 
   2   2   2    26027.93    25682.63    204.81 o 
   3   2   2      165.92      182.58      2.82 o 
   4   2   2      530.40      589.58      5.97 o 
   5   2   2     1207.43     1314.52     10.97 o 
   6   2   2        7.21       11.84      0.86 o 
   7   2   2      455.53      481.81      5.07 o 
   8   2   2      269.35      240.96      4.16 o 
   9   2   2      269.60      267.20      6.62 o 
  10   2   2        3.85        2.32      1.33 o 
  11   2   2       20.38       25.34      2.04 o 
  12   2   2      744.68      741.45     14.59 o 
  13   2   2       72.58       64.49     10.56 o 
 -12   3   2       79.51       72.46      5.08 o 
 -11   3   2       47.17       45.94      2.86 o 
 -10   3   2      154.56      160.42      4.25 o 
  -9   3   2        4.25        4.07      1.58 o 
  -8   3   2      120.09      120.53      4.57 o 
  -7   3   2        5.62        2.81      0.93 o 
  -6   3   2      233.07      239.02      3.17 o 
  -5   3   2      811.30      728.87      6.71 o 
  -4   3   2     1143.60     1317.08     11.13 o 
  -3   3   2      688.20      765.25      6.78 o 
  -2   3   2    13968.89    13701.79    118.19 o 
  -1   3   2     1813.95     1918.80     14.43 o 
   0   3   2       86.58      103.98      1.60 o 
   1   3   2      385.85      422.31      4.63 o 
   2   3   2    11192.19    11097.05    135.36 o 
   3   3   2     5597.12     5554.70     45.99 o 
   4   3   2     3030.81     3078.90     25.56 o 
   5   3   2      598.76      601.61      5.06 o 
   6   3   2      578.16      546.78      5.07 o 
   7   3   2       41.35       34.42      1.33 o 
   8   3   2      917.24      885.54     14.91 o 
   9   3   2      429.97      461.24      7.94 o 
  10   3   2      175.61      179.53      4.60 o 
  11   3   2        4.72        5.39      2.12 o 
  12   3   2      122.28      121.90      5.17 o 
  13   3   2       30.04       31.99      2.37 o 
 -12   4   2      111.69      105.69     12.10 o 
 -11   4   2      370.91      399.12     10.33 o 
 -10   4   2        1.66       -0.98      1.30 o 
  -9   4   2       29.42       26.02      2.44 o 
  -8   4   2      420.41      419.35      7.66 o 
  -7   4   2      101.81       86.17      2.79 o 
  -6   4   2       27.30       17.14      1.15 o 
  -5   4   2        4.89        7.51      0.75 o 
  -4   4   2      185.72      169.31      3.29 o 
  -3   4   2      610.19      677.71      6.40 o 
  -2   4   2      740.52      748.58      6.71 o 
  -1   4   2     5717.18     5705.92     43.40 o 
   0   4   2     1646.32     1487.94     13.49 o 
   1   4   2       93.10      104.45      1.65 o 
   2   4   2     8639.66     8744.37     70.26 o 
   3   4   2      676.60      644.44      6.80 o 
   4   4   2      895.25     1023.02      8.93 o 
   5   4   2      107.55      137.57      1.98 o 
   6   4   2      490.71      507.42      4.89 o 
   7   4   2        0.00        0.72      0.88 o 
   8   4   2      245.55      244.04      5.20 o 
   9   4   2      548.55      572.59      9.45 o 
  10   4   2        9.27       13.59      1.91 o 
  11   4   2        7.14        2.88      1.62 o 
  12   4   2        5.69        4.44      1.79 o 
  13   4   2      102.30       94.55      4.04 o 
 -11   5   2       12.57       10.42      2.96 o 
 -10   5   2       30.50       41.77      3.75 o 
  -9   5   2      109.18      100.43      5.66 o 
  -8   5   2        3.15        4.87      1.86 o 
  -7   5   2       51.45       53.41      4.43 o 
  -6   5   2      134.05      123.14      2.76 o 
  -5   5   2       21.96       33.58      1.62 o 
  -4   5   2      165.00      206.62      3.58 o 
  -3   5   2     1512.09     1661.00     15.56 o 
  -2   5   2      104.31      109.61      1.77 o 
  -1   5   2       34.70       33.59      0.96 o 
   0   5   2        4.57        2.96      0.58 o 
   1   5   2      393.45      465.23      4.74 o 
   2   5   2      944.04      990.12      9.66 o 
   3   5   2      179.10      170.41      2.48 o 
   4   5   2      151.16      138.32      2.04 o 
   5   5   2     1190.06     1230.85     11.43 o 
   6   5   2     3560.43     3616.37     29.08 o 
   7   5   2        7.68        7.42      0.97 o 
   8   5   2      118.91      119.38      3.66 o 
   9   5   2      367.66      385.58      7.42 o 
  10   5   2        1.53        1.95      1.54 o 
  11   5   2        0.04        1.83      1.53 o 
  12   5   2        3.86        3.50      1.82 o 
  13   5   2       96.27      103.53      4.43 o 
 -11   6   2      284.59      281.37      8.70 o 
 -10   6   2       10.38        8.82      2.56 o 
  -9   6   2       17.57       17.24      2.78 o 
  -8   6   2       40.81       36.70      2.16 o 
  -7   6   2     1241.48     1191.58     16.58 o 
  -6   6   2      107.73      115.26      3.02 o 
  -5   6   2      219.33      230.15      4.03 o 
  -4   6   2       52.55       51.49      2.22 o 
  -3   6   2        1.00        0.63      0.46 o 
  -2   6   2      390.70      410.51      4.31 o 
  -1   6   2      942.23      955.96      7.93 o 
   0   6   2       94.21       91.82      1.69 o 
   1   6   2     1446.76     1436.46     13.61 o 
   2   6   2      175.27      182.85      2.64 o 
   3   6   2      608.86      606.10      6.23 o 
   4   6   2      177.04      218.58      3.17 o 
   5   6   2      740.62      813.90      7.39 o 
   6   6   2       45.62       55.46      1.94 o 
   7   6   2       47.63       49.89      2.09 o 
   8   6   2      106.63       83.22      3.43 o 
   9   6   2       65.91       64.73      3.39 o 
  10   6   2       46.52       44.89      3.09 o 
  11   6   2       12.62       10.82      2.12 o 
  12   6   2        0.15       -1.57      1.57 o 
 -10   7   2       87.57      102.04      5.50 o 
  -9   7   2       18.51        9.60      2.51 o 
  -8   7   2      523.53      511.28     11.42 o 
  -7   7   2      134.42      122.89      3.52 o 
  -6   7   2      457.00      431.40      6.77 o 
  -5   7   2      200.52      198.15      4.09 o 
  -4   7   2      157.02      151.66      3.96 o 
  -3   7   2       13.35       16.94      1.44 o 
  -2   7   2       10.21        3.24      0.62 o 
  -1   7   2      783.75      703.58      6.53 o 
   0   7   2      250.26      273.74      3.74 o 
   1   7   2       38.75       67.42      1.56 o 
   2   7   2      182.25      212.91      3.03 o 
   3   7   2       90.33       66.01      1.69 o 
   4   7   2      177.00      200.04      3.28 o 
   5   7   2      155.34      151.93      2.56 o 
   6   7   2       79.15       83.83      3.22 o 
   7   7   2      949.73      896.39     10.80 o 
   8   7   2      344.31      358.24      6.95 o 
   9   7   2       10.58       10.39      3.03 o 
  10   7   2      210.50      219.24      5.88 o 
  11   7   2      125.55      124.25      4.68 o 
  12   7   2       59.60       67.22      4.02 o 
 -10   8   2       58.28       69.29      6.81 o 
  -9   8   2      201.04      180.59      6.84 o 
  -8   8   2      283.93      294.79      8.34 o 
  -7   8   2      205.02      216.51      6.89 o 
  -6   8   2        1.69       -0.39      1.12 o 
  -5   8   2     1630.67     1506.64     18.18 o 
  -4   8   2      133.31      145.27      3.58 o 
  -3   8   2      271.20      256.39      4.85 o 
  -2   8   2       23.17       28.85      1.42 o 
  -1   8   2        0.01       -0.39      0.67 o 
   0   8   2       35.05       36.07      1.58 o 
   1   8   2     1048.96     1069.41     10.11 o 
   2   8   2      530.41      519.69      5.74 o 
   3   8   2      961.34      914.72      9.09 o 
   4   8   2       95.71       97.16      2.09 o 
   5   8   2        2.84        1.86      0.93 o 
   6   8   2        0.21        3.24      1.31 o 
   7   8   2      163.76      161.46      3.72 o 
   8   8   2      424.69      430.64      7.33 o 
   9   8   2        1.74       -0.01      1.59 o 
  10   8   2        3.76        7.28      2.09 o 
  11   8   2      289.01      304.80      7.46 o 
  12   8   2        3.64        2.85      2.18 o 
  -9   9   2        2.79        3.86      2.67 o 
  -8   9   2       94.99       91.71      5.53 o 
  -7   9   2      112.30      127.58      5.49 o 
  -6   9   2       19.65       23.98      1.77 o 
  -5   9   2       70.30       57.30      2.57 o 
  -4   9   2      567.65      565.76      8.59 o 
  -3   9   2      701.97      718.93     10.18 o 
  -2   9   2     1900.11     1835.73     30.93 o 
  -1   9   2       68.15       51.24      4.40 o 
   0   9   2      620.40      614.77      9.43 o 
   1   9   2      205.39      207.32      5.91 o 
   2   9   2      139.35      157.34      3.89 o 
   3   9   2       94.43      105.98      2.62 o 
   4   9   2      110.87      109.43      2.56 o 
   5   9   2      130.54      125.50      2.78 o 
   6   9   2      756.30      738.55      9.55 o 
   7   9   2      277.07      285.01      5.31 o 
   8   9   2      460.92      510.54      8.46 o 
   9   9   2       51.09       46.45      3.35 o 
  10   9   2      118.91      114.09      6.79 o 
  11   9   2        9.61        3.98      2.59 o 
  -8  10   2      132.18      137.20      8.65 o 
  -7  10   2      196.83      167.72      6.53 o 
  -6  10   2        0.47       -0.74      1.71 o 
  -5  10   2       18.91       16.01      1.71 o 
  -4  10   2      812.30      782.25     11.12 o 
  -3  10   2        0.41        0.77      1.43 o 
  -2  10   2      145.04      158.26      4.42 o 
  -1  10   2        3.51        6.47      1.64 o 
   0  10   2      537.40      531.92      9.46 o 
   1  10   2      383.66      402.02      6.66 o 
   2  10   2        0.54       -1.11      1.14 o 
   3  10   2      358.34      372.73      5.93 o 
   4  10   2      480.87      474.49      6.59 o 
   5  10   2     1337.10     1320.16     15.46 o 
   6  10   2      287.94      287.70      6.27 o 
   7  10   2       56.12       59.24      2.95 o 
   8  10   2        4.63        2.53      1.85 o 
   9  10   2       94.06       87.65      5.32 o 
  10  10   2      288.68      304.47     12.46 o 
  11  10   2      126.63      106.11     11.43 o 
  -7  11   2      107.98      108.26      5.90 o 
  -6  11   2       39.38       37.28      3.32 o 
  -5  11   2        5.94        6.25      1.41 o 
  -4  11   2       29.43       27.15      2.32 o 
  -3  11   2       83.74       69.70      4.16 o 
  -2  11   2       47.48       47.35      2.98 o 
  -1  11   2      515.61      535.39      9.55 o 
   0  11   2      444.26      417.73     10.14 o 
   1  11   2       12.79       12.99      1.70 o 
   2  11   2      367.84      374.77      6.68 o 
   3  11   2      185.67      193.88      5.69 o 
   4  11   2     1123.95     1130.85     13.82 o 
   5  11   2      110.64      110.24      3.71 o 
   6  11   2        1.06       -0.19      1.47 o 
   7  11   2       48.71       61.38      3.10 o 
   8  11   2       79.26       76.02      4.29 o 
   9  11   2      467.72      505.85     12.22 o 
  10  11   2       26.23       34.07      4.02 o 
  -6  12   2      116.20       94.63      8.57 o 
  -5  12   2      170.22      158.63      8.60 o 
  -4  12   2       36.70       28.75      2.87 o 
  -3  12   2      202.74      183.79      5.10 o 
  -2  12   2      187.59      192.25      5.30 o 
  -1  12   2       81.44       74.66      4.36 o 
   0  12   2        2.49        2.79      1.76 o 
   1  12   2     1697.29     1696.26     23.43 o 
   2  12   2       86.00       67.59      3.25 o 
   3  12   2      133.22      123.05      3.85 o 
   4  12   2       12.77        8.34      1.64 o 
   5  12   2        0.34       -1.09      1.67 o 
   6  12   2        7.91        5.78      2.03 o 
   7  12   2       85.99       90.10      3.71 o 
   8  12   2        0.60        0.69      2.14 o 
   9  12   2       13.38        7.92      3.07 o 
  -4  13   2      164.49      144.81      4.38 o 
  -3  13   2        0.00        0.22      1.61 o 
  -2  13   2        6.16        9.30      2.18 o 
  -1  13   2      235.00      258.97      6.53 o 
   0  13   2      229.67      226.24      6.12 o 
   1  13   2      151.26      157.56      5.05 o 
   2  13   2        2.60        3.06      2.60 o 
   3  13   2        2.27        3.01      1.77 o 
   4  13   2       20.42       29.65      2.84 o 
   5  13   2       17.62       33.66      3.36 o 
   6  13   2       96.54      100.57      5.11 o 
   7  13   2      166.21      163.77      5.58 o 
   8  13   2        3.04        1.85      3.74 o 
  -2  14   2      284.59      297.39      7.14 o 
  -1  14   2       98.59       98.08      4.49 o 
   0  14   2       26.07       32.56      2.98 o 
   1  14   2        2.84        5.00      2.14 o 
   2  14   2        9.86        2.41      2.04 o 
   3  14   2       90.51       81.71      4.50 o 
   4  14   2       82.60      107.66      4.91 o 
   5  14   2      238.43      280.26      7.33 o 
   6  14   2      184.81      207.91      7.42 o 
  -2 -13   3       71.46       66.77      5.01 o 
  -1 -13   3       16.03       21.86      2.58 o 
  -6 -12   3        7.85        9.12      2.74 o 
  -5 -12   3        5.04        8.52      2.27 o 
  -4 -12   3       41.31       33.61      4.25 o 
  -3 -12   3        2.56        0.20      2.25 o 
  -2 -12   3        3.50        8.75      2.56 o 
  -1 -12   3       13.80        8.23      1.75 o 
   0 -12   3       21.43       18.87      2.12 o 
   1 -12   3        0.99        0.95      3.66 o 
   2 -12   3      154.17      150.08     12.41 o 
   3 -12   3      121.40      155.43      7.51 o 
  -7 -11   3       15.34        9.98      3.39 o 
  -6 -11   3       37.79       32.10      3.28 o 
  -5 -11   3        3.74        4.65      1.87 o 
  -4 -11   3       13.50        7.80      2.04 o 
  -3 -11   3      205.40      203.98      5.25 o 
  -2 -11   3      111.96      109.52      3.84 o 
  -1 -11   3       94.62       81.10      6.32 o 
   0 -11   3       25.60       22.90      2.08 o 
   1 -11   3       19.86       14.01      3.13 o 
   2 -11   3      153.92      183.02      7.66 o 
   3 -11   3       54.35       58.47      5.03 o 
   4 -11   3      509.56      569.59     14.87 o 
   5 -11   3      229.76      257.38      7.71 o 
  -9 -10   3       65.84       68.24      5.30 o 
  -8 -10   3       18.87       30.93      3.86 o 
  -7 -10   3      336.33      329.00      7.98 o 
  -6 -10   3      330.60      339.41      8.10 o 
  -5 -10   3      264.72      279.06      8.02 o 
  -4 -10   3       39.37       37.13      2.70 o 
  -3 -10   3       58.86       50.83      2.94 o 
  -2 -10   3        0.79       -0.56      1.30 o 
  -1 -10   3        9.38       15.01      1.83 o 
   0 -10   3        0.00        1.27      1.31 o 
   1 -10   3      708.58      694.56     11.86 o 
   2 -10   3      167.12      167.66      5.85 o 
   3 -10   3       22.63       24.35      2.79 o 
   4 -10   3      601.26      613.10     12.48 o 
   5 -10   3      300.37      307.21      8.16 o 
   6 -10   3        0.91        1.38      2.07 o 
  -9  -9   3        3.35        8.70      2.86 o 
  -8  -9   3      142.98      154.42     11.44 o 
  -7  -9   3        0.74        2.83      1.89 o 
  -6  -9   3      112.35      123.46      4.16 o 
  -5  -9   3      676.79      651.94     10.26 o 
  -4  -9   3     1878.00     1942.11     23.59 o 
  -3  -9   3     1241.07     1127.97     14.97 o 
  -2  -9   3      167.36      142.59      4.36 o 
  -1  -9   3       11.73        5.66      1.29 o 
   0  -9   3     1090.64     1094.48     13.65 o 
   1  -9   3      142.46      180.17      4.33 o 
   2  -9   3      150.78      131.43      4.74 o 
   3  -9   3      127.63      133.39      4.80 o 
   4  -9   3       50.27       50.50      3.89 o 
   5  -9   3       18.94       13.04      2.25 o 
   6  -9   3      397.93      374.54      8.07 o 
   7  -9   3       12.58       10.35      2.20 o 
   8  -9   3       11.89        7.00      2.55 o 
 -10  -8   3      107.86      125.45     10.89 o 
  -9  -8   3      401.59      418.37      9.27 o 
  -8  -8   3       49.55       57.34      3.79 o 
  -7  -8   3        2.83        6.75      1.74 o 
  -6  -8   3      425.14      406.13      6.90 o 
  -5  -8   3      104.12      100.63      3.52 o 
  -4  -8   3      131.12      118.66      4.19 o 
  -3  -8   3      245.04      265.37      4.75 o 
  -2  -8   3        5.03        2.64      1.16 o 
  -1  -8   3       35.82       29.85      1.76 o 
   0  -8   3      413.44      369.26      5.85 o 
   1  -8   3       39.52       34.19      1.53 o 
   2  -8   3       98.30      121.53      4.76 o 
   3  -8   3      740.01      667.32     15.83 o 
   4  -8   3       33.69       30.09      2.95 o 
   5  -8   3       30.91       23.87      2.34 o 
   6  -8   3      214.83      241.17      5.96 o 
   7  -8   3       39.55       37.03      3.40 o 
   8  -8   3        0.24        0.41      2.10 o 
   9  -8   3       37.20       45.26      3.84 o 
 -11  -7   3        8.90        8.27      2.94 o 
 -10  -7   3      144.39      138.70      6.20 o 
  -9  -7   3      116.54      110.29      8.42 o 
  -8  -7   3      220.52      220.90      5.66 o 
  -7  -7   3      109.80      123.08      3.66 o 
  -6  -7   3       78.00       71.50      2.79 o 
  -5  -7   3        5.42        3.77      1.30 o 
  -4  -7   3      988.27      960.95     10.59 o 
  -3  -7   3       95.95       84.88      3.54 o 
  -2  -7   3      295.01      282.57      4.61 o 
  -1  -7   3       17.83       18.43      1.61 o 
   0  -7   3       49.20       53.51      1.82 o 
   1  -7   3       60.13       59.08      1.71 o 
   2  -7   3       29.17       21.85      2.12 o 
   3  -7   3       84.70       82.02      4.98 o 
   4  -7   3      311.48      282.28      5.92 o 
   5  -7   3      237.01      238.49      6.48 o 
   6  -7   3      850.02      845.61     13.17 o 
   7  -7   3      242.49      251.33      6.93 o 
   8  -7   3        6.66        1.53      1.93 o 
   9  -7   3       50.13       39.54      3.47 o 
 -11  -6   3        2.78        5.43      2.65 o 
 -10  -6   3       55.92       51.18      5.19 o 
  -9  -6   3      119.61      119.16      4.95 o 
  -8  -6   3        1.31        1.80      1.73 o 
  -7  -6   3      272.89      281.21      5.27 o 
  -6  -6   3      345.38      323.95      5.11 o 
  -5  -6   3      305.07      271.32      5.17 o 
  -4  -6   3        4.60        5.39      1.17 o 
  -3  -6   3        0.11       -0.10      0.76 o 
  -2  -6   3      143.34      125.47      2.34 o 
  -1  -6   3       26.72       20.68      0.99 o 
   0  -6   3      136.68      157.05      2.62 o 
   1  -6   3        0.00        0.90      0.59 o 
   2  -6   3     1275.78     1197.59     15.51 o 
   3  -6   3       25.07       31.06      1.69 o 
   4  -6   3      617.50      605.41      8.24 o 
   5  -6   3     1820.62     1794.74     23.64 o 
   6  -6   3      347.58      338.71      6.81 o 
   7  -6   3       58.74       57.65      4.73 o 
   8  -6   3      236.01      222.72      6.40 o 
   9  -6   3       44.23       48.61      3.57 o 
  10  -6   3      256.72      233.68      7.09 o 
 -12  -5   3       70.61       76.78      5.30 o 
 -11  -5   3       56.73       48.34      4.27 o 
 -10  -5   3        2.95        1.79      2.25 o 
  -9  -5   3       79.53       74.86      4.17 o 
  -8  -5   3        0.00       -0.29      1.39 o 
  -7  -5   3      279.85      261.07      4.46 o 
  -6  -5   3      365.99      382.84      5.10 o 
  -5  -5   3       65.24       60.44      2.20 o 
  -4  -5   3       32.81       34.66      1.86 o 
  -3  -5   3     2467.45     2556.29     22.09 o 
  -2  -5   3      186.02      183.39      2.37 o 
  -1  -5   3       20.68       18.28      0.84 o 
   0  -5   3      566.03      583.18      5.97 o 
   1  -5   3      521.28      518.66      5.84 o 
   2  -5   3      407.15      444.13      6.98 o 
   3  -5   3      335.95      342.34      5.07 o 
   4  -5   3      488.96      490.30      7.70 o 
   5  -5   3      251.94      239.00      5.99 o 
   6  -5   3      239.56      249.55      5.90 o 
   7  -5   3      105.19       99.80      3.64 o 
   8  -5   3       37.65       38.70      4.94 o 
   9  -5   3      119.02      119.33      4.68 o 
  10  -5   3       77.55       78.33      4.22 o 
  11  -5   3       55.59       58.05      6.31 o 
 -12  -4   3       39.33       38.84      4.03 o 
 -11  -4   3       65.26       77.98      4.27 o 
 -10  -4   3      168.42      155.88      5.09 o 
  -9  -4   3      210.80      212.67      5.21 o 
  -8  -4   3        5.79        6.18      1.53 o 
  -7  -4   3       11.65       11.92      1.52 o 
  -6  -4   3      598.24      589.54      6.68 o 
  -5  -4   3      865.74      884.49      8.95 o 
  -4  -4   3       41.95       45.89      1.66 o 
  -3  -4   3     2241.35     2319.10     21.38 o 
  -2  -4   3       70.84       81.10      1.44 o 
  -1  -4   3        2.12        0.29      0.50 o 
   0  -4   3      452.44      470.66      5.71 o 
   1  -4   3     1911.60     2173.64     23.17 o 
   2  -4   3      271.86      352.00      4.43 o 
   3  -4   3      297.83      280.15      3.89 o 
   4  -4   3      515.79      555.16      6.62 o 
   5  -4   3      286.72      286.74      4.38 o 
   6  -4   3       57.79       52.98      1.70 o 
   7  -4   3        0.27        0.56      1.01 o 
   8  -4   3      658.64      642.36     12.08 o 
   9  -4   3      422.73      416.04      9.20 o 
  10  -4   3       42.79       34.69      3.46 o 
  11  -4   3       25.91       26.29      3.09 o 
 -12  -3   3        0.25       -1.30      1.85 o 
 -11  -3   3      368.39      405.58      8.63 o 
 -10  -3   3     1876.00     1882.99     23.43 o 
  -9  -3   3        0.00       -0.95      1.39 o 
  -8  -3   3      118.20      106.44      3.13 o 
  -7  -3   3      588.29      570.14      7.87 o 
  -6  -3   3        2.10        1.32      0.81 o 
  -5  -3   3       97.73       80.13      1.92 o 
  -4  -3   3      200.81      209.95      3.06 o 
  -3  -3   3       87.71       66.87      1.71 o 
  -2  -3   3     1727.29     1741.77     16.09 o 
  -1  -3   3      107.84      127.21      1.58 o 
   0  -3   3     2840.14     2701.89     23.50 o 
   1  -3   3      548.86      569.39      6.72 o 
   2  -3   3       14.24       11.87      0.73 o 
   3  -3   3     1765.32     1955.35     19.32 o 
   4  -3   3      235.36      258.54      3.40 o 
   5  -3   3      656.42      705.24      8.52 o 
   6  -3   3      179.38      188.06      3.17 o 
   7  -3   3      123.92      131.45      3.65 o 
   8  -3   3      546.44      539.60      9.75 o 
   9  -3   3      344.53      343.27      7.98 o 
  10  -3   3      393.92      395.18      9.21 o 
  11  -3   3      390.72      427.93     10.06 o 
  12  -3   3        0.17        1.31      2.15 o 
 -12  -2   3       10.40       10.08      3.50 o 
 -11  -2   3       99.02       98.61      4.33 o 
 -10  -2   3      467.77      478.75      8.33 o 
  -9  -2   3       42.34       37.15      3.03 o 
  -8  -2   3        8.50        5.06      1.43 o 
  -7  -2   3        4.14        4.79      1.19 o 
  -6  -2   3       97.11       90.03      2.00 o 
  -5  -2   3      387.12      364.04      4.38 o 
  -4  -2   3      862.50      965.99      9.16 o 
  -3  -2   3       37.13       46.46      1.35 o 
  -2  -2   3      633.58      601.43      7.13 o 
  -1  -2   3      659.88      646.72      5.48 o 
   0  -2   3      135.22      124.55      1.67 o 
   1  -2   3     2696.30     2626.79     30.36 o 
   2  -2   3     2060.47     1864.58    143.65 o 
   3  -2   3      151.98      131.83      4.36 o 
   4  -2   3     9563.40     9472.12    329.26 o 
   5  -2   3      460.87      443.67      5.18 o 
   6  -2   3      242.87      235.31      4.36 o 
   7  -2   3      325.30      315.23      4.80 o 
   8  -2   3      168.28      160.86      4.35 o 
   9  -2   3      230.01      232.92      5.77 o 
  10  -2   3       15.05       13.84      5.09 o 
  11  -2   3      294.52      278.84      9.00 o 
  12  -2   3       19.71       13.34      3.61 o 
 -12  -1   3      142.27      139.11      5.06 o 
 -11  -1   3      190.07      180.16      5.57 o 
 -10  -1   3       27.04       24.86      2.50 o 
  -9  -1   3      233.98      218.67      4.95 o 
  -8  -1   3        0.83        2.27      1.58 o 
  -7  -1   3        8.88        7.78      1.20 o 
  -6  -1   3       15.46       20.81      1.31 o 
  -5  -1   3     1284.18     1292.81     11.82 o 
  -4  -1   3     1244.99     1302.86     11.79 o 
  -3  -1   3     3059.72     3074.01     27.04 o 
  -2  -1   3      442.95      493.02      4.88 o 
  -1  -1   3     2122.35     2161.27     17.62 o 
   0  -1   3      879.87      957.94      9.56 o 
   1  -1   3     1849.00     1807.68     21.64 o 
   2  -1   3       84.99       76.82      2.34 o 
   3  -1   3       78.00       64.82      2.31 o 
   4  -1   3      713.84      710.62     11.66 o 
   5  -1   3      157.73      159.49      2.38 o 
   6  -1   3      256.61      216.39      6.42 o 
   7  -1   3       32.53       31.19      1.87 o 
   8  -1   3      374.75      367.74      7.37 o 
   9  -1   3       20.41       24.67      2.30 o 
  10  -1   3       41.90       36.57      2.83 o 
  11  -1   3      116.12      109.93     13.15 o 
  12  -1   3      217.22      223.27     10.68 o 
 -12   0   3        3.13        2.12      1.89 o 
 -11   0   3      110.30      107.80      3.96 o 
 -10   0   3      260.79      258.10      5.08 o 
  -9   0   3      210.67      211.91      5.48 o 
  -8   0   3      261.91      248.85      4.99 o 
  -7   0   3     2652.64     2573.85     26.34 o 
  -6   0   3      397.75      392.48      5.81 o 
  -5   0   3      384.41      403.89      4.97 o 
  -4   0   3     1608.01     1529.01     14.52 o 
  -3   0   3      488.41      420.11      4.58 o 
  -2   0   3     1697.63     1700.21     13.69 o 
  -1   0   3      254.53      267.79      2.48 o 
   0   0   3       49.04       47.64      0.84 o 
   1   0   3     4154.65     4181.41     40.14 o 
   2   0   3    12621.33    11955.88    164.51 o 
   3   0   3     6217.36     6340.87     87.48 o 
   4   0   3      828.13      722.31      8.13 o 
   5   0   3        6.84        2.16      0.65 o 
   6   0   3       73.37       57.50      1.74 o 
   7   0   3      417.06      453.21      6.39 o 
   8   0   3      985.58      983.59     15.74 o 
   9   0   3        2.12        6.74      1.63 o 
  10   0   3        3.64        2.15      2.37 o 
  11   0   3       49.15       50.48      5.27 o 
  12   0   3       71.77       69.38      5.88 o 
 -12   1   3        0.57        0.31      1.68 o 
 -11   1   3       68.54       59.09      3.27 o 
 -10   1   3        0.26        2.57      1.53 o 
  -9   1   3      255.04      271.17      5.13 o 
  -8   1   3       81.17       73.95      2.56 o 
  -7   1   3        4.35        5.67      1.04 o 
  -6   1   3       75.13       88.82      2.19 o 
  -5   1   3      876.69      929.94      8.93 o 
  -4   1   3      330.82      370.48      4.16 o 
  -3   1   3      114.90       86.87      1.67 o 
  -2   1   3       46.98       42.96      1.14 o 
  -1   1   3      321.24      312.56      3.45 o 
   0   1   3    12411.14    12093.63     92.36 o 
   1   1   3       18.35       20.01      0.54 o 
   2   1   3     1899.30     1967.13     18.96 o 
   3   1   3       91.14      101.24      1.92 o 
   4   1   3      515.17      484.32      5.96 o 
   5   1   3       73.68       66.28      2.03 o 
   6   1   3        4.29        6.06      0.92 o 
   7   1   3      357.74      413.75      6.06 o 
   8   1   3      579.77      593.92     10.60 o 
   9   1   3       48.08       49.40      3.07 o 
  10   1   3      196.78      204.52      5.83 o 
  11   1   3      415.05      406.29      9.25 o 
  12   1   3        8.16        5.79      2.91 o 
  13   1   3        9.30        9.37      3.37 o 
 -12   2   3       34.85       36.88      2.82 o 
 -11   2   3       20.93       17.21      2.14 o 
 -10   2   3      273.03      261.33      5.76 o 
  -9   2   3      953.88      962.83     13.40 o 
  -8   2   3      101.94      105.59      4.50 o 
  -7   2   3        5.70        5.26      1.16 o 
  -6   2   3      167.79      158.52      2.22 o 
  -5   2   3       79.25       53.63      1.30 o 
  -4   2   3        0.37        3.64      0.68 o 
  -3   2   3     7301.00     7712.79     66.84 o 
  -2   2   3    15036.16    14819.42    151.00 o 
  -1   2   3     4771.48     4841.27     45.80 o 
   0   2   3     1161.61     1161.76     10.08 o 
   1   2   3      207.22      179.06      1.96 o 
   2   2   3    35963.31    34978.52    268.62 o 
   3   2   3    13311.25    12975.02    112.47 o 
   4   2   3     4144.29     4342.56     37.62 o 
   5   2   3        7.44        5.41      0.68 o 
   6   2   3     1022.90     1098.98     11.73 o 
   7   2   3      224.62      237.13      3.87 o 
   8   2   3       58.68       69.61      3.95 o 
   9   2   3       54.46       44.88      1.65 o 
  10   2   3       27.78       27.80      2.74 o 
  11   2   3       90.75       89.34      4.34 o 
  12   2   3      346.54      362.74      9.09 o 
  13   2   3       30.30       32.59      4.49 o 
 -12   3   3        0.46        1.49      1.78 o 
 -11   3   3       65.94       70.18      5.05 o 
 -10   3   3       64.01       65.35      3.25 o 
  -9   3   3       93.29       94.76      3.39 o 
  -8   3   3      242.76      231.05      4.98 o 
  -7   3   3      627.28      613.13     11.35 o 
  -6   3   3       23.64       26.07      1.18 o 
  -5   3   3      152.57      181.75      2.34 o 
  -4   3   3      559.61      656.42      5.76 o 
  -3   3   3      898.58      897.93      8.81 o 
  -2   3   3     8924.53     9348.49     87.80 o 
  -1   3   3      117.00      125.49      1.87 o 
   0   3   3      221.23      188.26      2.15 o 
   1   3   3       18.58       20.07      0.82 o 
   2   3   3    12944.57    12952.17    104.35 o 
   3   3   3     5096.22     5288.73     42.48 o 
   4   3   3        0.53        1.39      0.52 o 
   5   3   3       96.79      106.79      2.04 o 
   6   3   3       60.00       53.91      1.42 o 
   7   3   3       62.89       62.33      1.89 o 
   8   3   3      258.25      242.26      7.17 o 
   9   3   3       72.73       81.43      2.90 o 
  10   3   3       90.98       94.02      7.20 o 
  11   3   3      360.87      379.31      7.04 o 
  12   3   3      278.60      264.01      7.67 o 
  13   3   3      130.12      147.44      8.56 o 
 -11   4   3       12.74        5.39      1.82 o 
 -10   4   3       39.98       33.63      2.48 o 
  -9   4   3      185.32      173.40      4.49 o 
  -8   4   3        9.86        9.00      1.58 o 
  -7   4   3       12.78       16.65      1.65 o 
  -6   4   3      634.38      589.66      8.53 o 
  -5   4   3     1203.52     1163.16     11.87 o 
  -4   4   3      242.09      240.52      3.23 o 
  -3   4   3     3220.89     3254.18     28.81 o 
  -2   4   3     1116.58     1010.32     10.77 o 
  -1   4   3     3420.56     3670.14     30.56 o 
   0   4   3       62.58       62.07      1.38 o 
   1   4   3     1361.24     1351.18     13.60 o 
   2   4   3     3370.38     3412.27     32.06 o 
   3   4   3      803.49      900.50      8.30 o 
   4   4   3      862.14      882.97      8.76 o 
   5   4   3      415.26      476.94      5.08 o 
   6   4   3        0.04        0.51      0.64 o 
   7   4   3      199.11      191.86      3.42 o 
   8   4   3       39.61       41.37      2.89 o 
   9   4   3       54.99       58.88      3.19 o 
  10   4   3      461.02      442.17      7.99 o 
  11   4   3       37.42       41.35      2.69 o 
  12   4   3      214.24      220.03      7.09 o 
  13   4   3        3.46        6.62      2.46 o 
 -11   5   3       76.76       66.28      4.92 o 
 -10   5   3        0.18       -0.89      1.46 o 
  -9   5   3       55.20       53.00      3.04 o 
  -8   5   3       58.94       68.37      3.03 o 
  -7   5   3       17.15       17.01      1.75 o 
  -6   5   3      167.47      167.54      3.89 o 
  -5   5   3      108.68      108.71      2.62 o 
  -4   5   3      703.63      691.78      7.17 o 
  -3   5   3     1752.47     1893.67     15.71 o 
  -2   5   3      715.69      781.30      7.15 o 
  -1   5   3      595.06      619.97      5.76 o 
   0   5   3      143.91      115.50      1.97 o 
   1   5   3      707.47      688.14      8.05 o 
   2   5   3        8.28       12.60      0.93 o 
   3   5   3       92.85      106.92      1.94 o 
   4   5   3      414.31      413.11      4.40 o 
   5   5   3        9.24       17.38      1.14 o 
   6   5   3      214.91      215.52      2.94 o 
   7   5   3        0.61        1.07      0.88 o 
   8   5   3        3.27        3.98      1.16 o 
   9   5   3        1.88        0.91      1.38 o 
  10   5   3       82.53       92.89      5.18 o 
  11   5   3      248.78      245.33      5.91 o 
  12   5   3       15.11       15.57      2.35 o 
  13   5   3       43.31       47.21      4.25 o 
 -11   6   3       20.02       18.83      3.20 o 
 -10   6   3      216.37      228.52      8.58 o 
  -9   6   3       27.29       24.79      2.25 o 
  -8   6   3       38.35       28.55      2.33 o 
  -7   6   3      121.65      125.27      3.89 o 
  -6   6   3        0.21        0.78      1.09 o 
  -5   6   3       98.07       86.71      6.98 o 
  -4   6   3      119.33      125.78      2.94 o 
  -3   6   3      784.88      831.11      8.60 o 
  -2   6   3     1157.53     1162.57     10.13 o 
  -1   6   3       67.98       76.38      1.57 o 
   0   6   3     1978.64     2144.34     18.34 o 
   1   6   3       74.63       82.12      1.82 o 
   2   6   3       20.33       30.24      1.25 o 
   3   6   3       87.85       94.06      1.94 o 
   4   6   3     2995.44     3179.51     27.34 o 
   5   6   3     1595.17     1615.32     13.19 o 
   6   6   3      476.44      441.19      5.14 o 
   7   6   3      351.91      308.95      5.36 o 
   8   6   3       31.09       27.80      2.31 o 
   9   6   3        0.00       -0.48      1.57 o 
  10   6   3      120.70      117.83      4.07 o 
  11   6   3       34.90       32.42      3.79 o 
  12   6   3       70.92       78.85      3.92 o 
 -10   7   3        5.50        8.07      2.73 o 
  -9   7   3       23.31       26.88      2.85 o 
  -8   7   3       22.38       22.29      2.29 o 
  -7   7   3       16.77       16.68      1.94 o 
  -6   7   3        5.12        8.45      1.48 o 
  -5   7   3       93.86       84.20      2.75 o 
  -3   7   3      566.18      548.51      7.01 o 
  -2   7   3      570.68      629.53      6.23 o 
  -1   7   3       18.30       22.65      1.09 o 
   0   7   3       96.99      108.96      2.02 o 
   1   7   3     3417.56     3575.39     37.13 o 
   2   7   3       43.31       48.80      1.57 o 
   3   7   3     3209.66     3288.82     27.77 o 
   4   7   3        0.94        1.07      1.08 o 
   5   7   3        6.03        7.85      0.89 o 
   6   7   3        4.90        8.62      1.34 o 
   7   7   3        2.75        4.28      1.15 o 
   8   7   3       74.78       72.29      2.92 o 
   9   7   3       27.81       29.34      2.50 o 
  10   7   3      151.36      164.20      4.98 o 
  11   7   3       10.79       15.23      2.34 o 
  12   7   3        0.00       -0.58      1.73 o 
 -10   8   3      249.96      259.01     14.82 o 
  -9   8   3       75.14       75.22      5.71 o 
  -8   8   3       57.97       53.42      2.74 o 
  -7   8   3       66.55       70.76      5.90 o 
  -6   8   3      236.04      245.24      5.05 o 
  -5   8   3     1020.65      977.40     12.87 o 
  -4   8   3       13.75       14.62      1.57 o 
  -3   8   3      855.06      822.16     12.70 o 
  -2   8   3      559.80      581.37      6.95 o 
  -1   8   3        0.22        0.40      0.70 o 
   0   8   3      287.27      249.55      3.71 o 
   1   8   3        0.02        0.86      0.76 o 
   2   8   3       99.51       68.85      1.77 o 
   3   8   3     1138.07     1099.91     10.61 o 
   4   8   3      479.70      475.20      5.61 o 
   5   8   3      154.89      168.81      3.93 o 
   6   8   3       33.72       31.71      1.64 o 
   7   8   3       50.10       47.02      3.38 o 
   8   8   3      179.07      173.15      5.80 o 
   9   8   3        3.98        2.91      1.63 o 
  10   8   3      498.03      471.21      9.29 o 
  11   8   3        0.27       -0.48      1.83 o 
  12   8   3       89.06      111.02      6.60 o 
  -9   9   3       10.64        1.09      2.48 o 
  -8   9   3      138.03      130.86      6.53 o 
  -7   9   3      215.70      218.17      5.27 o 
  -6   9   3       34.24       39.54      2.41 o 
  -5   9   3      322.30      333.89      6.16 o 
  -4   9   3      850.35      874.80     11.97 o 
  -3   9   3       23.36       18.61      1.59 o 
  -2   9   3      597.80      600.50      8.55 o 
  -1   9   3      214.71      229.91      4.39 o 
   0   9   3       79.96       76.92      2.05 o 
   1   9   3       11.47       14.13      1.20 o 
   2   9   3      759.05      723.55      7.64 o 
   3   9   3       31.02       38.74      1.65 o 
   4   9   3       45.32       47.88      1.87 o 
   5   9   3       73.23       71.97      2.11 o 
   6   9   3       13.60       13.70      1.49 o 
   7   9   3      872.36      843.27     10.00 o 
   8   9   3        0.26       -0.05      1.40 o 
   9   9   3        1.79        4.44      1.85 o 
  10   9   3       89.04       92.59      4.55 o 
  11   9   3        4.86        6.81      2.18 o 
  -8  10   3       14.86        9.76      3.02 o 
  -7  10   3      170.23      172.01      6.64 o 
  -6  10   3      101.93      129.13      3.74 o 
  -5  10   3      341.67      304.08      6.50 o 
  -4  10   3       30.76       26.27      2.14 o 
  -3  10   3      133.30      130.78      4.96 o 
  -2  10   3     3313.39     3205.75     39.73 o 
  -1  10   3      586.16      593.92     13.87 o 
   0  10   3      464.71      450.95      7.11 o 
   1  10   3      150.39      138.01      3.56 o 
   2  10   3     1208.54     1230.29     13.97 o 
   3  10   3     1042.30     1042.49     12.33 o 
   4  10   3      664.75      614.17      8.37 o 
   5  10   3      450.58      439.13      7.43 o 
   6  10   3      336.22      325.80      6.27 o 
   7  10   3        0.48        1.99      1.40 o 
   8  10   3       54.93       54.76      3.45 o 
   9  10   3       65.54       65.33      4.62 o 
  10  10   3        6.17       10.27      2.63 o 
  11  10   3       53.29       58.59      5.19 o 
  -7  11   3      125.84      130.43      6.20 o 
  -6  11   3        8.57        8.11      1.62 o 
  -5  11   3       77.16       74.04      3.21 o 
  -4  11   3      109.99      125.29      4.20 o 
  -3  11   3       90.92       79.68      4.26 o 
  -2  11   3        4.92        7.39      1.79 o 
  -1  11   3      118.93      117.08      4.09 o 
   0  11   3       31.24       27.96      2.90 o 
   1  11   3       64.28       51.95      2.68 o 
   2  11   3        6.24        8.54      1.63 o 
   3  11   3        7.18       10.26      2.29 o 
   4  11   3        8.68       11.30      1.64 o 
   5  11   3      665.82      646.15      9.93 o 
   6  11   3       11.77       10.10      1.90 o 
   7  11   3       17.98       17.62      2.02 o 
   8  11   3       52.08       54.84      3.70 o 
   9  11   3      167.65      154.59      6.40 o 
  10  11   3        0.09        1.69      2.83 o 
  -6  12   3      126.88      132.78      5.74 o 
  -5  12   3        2.92        7.22      1.84 o 
  -4  12   3       85.25       92.17      3.96 o 
  -3  12   3        1.20       -0.08      1.56 o 
  -2  12   3       12.46        6.21      1.75 o 
  -1  12   3        1.28        0.90      1.66 o 
   0  12   3        1.03       -1.55      1.55 o 
   1  12   3      726.53      725.53     12.24 o 
   2  12   3      151.76      147.90      4.16 o 
   3  12   3       14.38       12.44      1.89 o 
   4  12   3      145.94      148.63      4.82 o 
   5  12   3        9.79        8.65      2.20 o 
   6  12   3        1.08       -1.01      1.53 o 
   7  12   3       51.61       49.05      4.94 o 
   8  12   3        8.06        7.68      2.35 o 
   9  12   3      186.64      173.57      7.12 o 
  -5  13   3        8.90        5.77      1.71 o 
  -4  13   3        5.59        3.47      1.80 o 
  -3  13   3      104.08      124.44      6.79 o 
  -2  13   3       26.97       28.87      2.76 o 
  -1  13   3      117.35      118.50      4.50 o 
   0  13   3       80.80       91.77      4.31 o 
   1  13   3      286.86      309.93      7.34 o 
   2  13   3      375.85      358.65      8.04 o 
   3  13   3        1.13       -0.79      1.50 o 
   4  13   3        8.89        7.07      2.77 o 
   5  13   3      117.32      130.88      4.80 o 
   6  13   3      139.55      132.28      5.78 o 
   7  13   3        9.13        5.09      2.87 o 
   8  13   3        0.43       -1.72      2.23 o 
  -3  14   3       51.27       63.49      3.76 o 
  -2  14   3        2.61        5.99      2.09 o 
  -1  14   3       73.84       81.67      4.16 o 
   0  14   3       74.08       83.08      4.40 o 
   1  14   3       23.94       17.32      2.84 o 
   2  14   3        0.02        0.82      1.99 o 
   3  14   3       22.47       13.76      2.98 o 
   4  14   3      343.32      356.00      8.25 o 
   5  14   3       81.68       83.78      4.59 o 
   6  14   3       24.40       30.04      3.12 o 
   1  15   3       38.56       34.42      3.41 o 
   2  15   3      198.61      225.94      7.85 o 
   3  15   3      231.46      246.37      8.22 o 
  -4 -12   4      144.98      135.48      4.76 o 
  -3 -12   4        8.65       11.10      2.12 o 
  -2 -12   4       16.88       17.27      2.20 o 
  -1 -12   4      107.38      112.86      3.86 o 
   0 -12   4      103.84      103.20      6.13 o 
   1 -12   4        7.48        8.62      2.88 o 
   2 -12   4        0.79       -0.10      2.78 o 
  -6 -11   4       24.25       28.83      3.28 o 
  -5 -11   4        0.37        0.84      1.80 o 
  -4 -11   4       72.58       70.13      4.20 o 
  -3 -11   4        0.41        0.89      1.61 o 
  -2 -11   4        0.44       -1.24      1.42 o 
  -1 -11   4       46.78       38.46      2.54 o 
   0 -11   4        2.86        3.43      1.42 o 
   1 -11   4       14.22       19.20      3.51 o 
   2 -11   4        2.74        0.01      2.47 o 
   3 -11   4      209.46      246.91      9.83 o 
   4 -11   4       28.77       50.21      4.75 o 
  -8 -10   4      109.75       98.41      6.16 o 
  -7 -10   4       28.38       27.95      2.97 o 
  -6 -10   4      132.47      134.41      5.24 o 
  -5 -10   4       42.42       56.21      3.39 o 
  -4 -10   4      816.11      790.44     12.06 o 
  -3 -10   4        7.06        5.72      1.76 o 
  -2 -10   4      132.43      150.51      4.26 o 
  -1 -10   4      499.39      474.49      8.00 o 
   0 -10   4       80.07       85.98      3.37 o 
   1 -10   4       75.37       89.11      8.03 o 
   2 -10   4      246.73      223.92      8.28 o 
   3 -10   4       28.96       43.72      8.59 o 
   4 -10   4       40.30       39.93      4.34 o 
   5 -10   4       72.38       74.86      5.33 o 
   6 -10   4        6.74        1.71      2.16 o 
  -9  -9   4      162.51      145.35      6.77 o 
  -8  -9   4       76.79       96.42      8.66 o 
  -7  -9   4       33.58       34.75      3.26 o 
  -6  -9   4        4.94        4.69      2.08 o 
  -5  -9   4       88.53       80.49      4.60 o 
  -4  -9   4       83.76       77.21      3.56 o 
  -3  -9   4        0.44        0.56      1.41 o 
  -2  -9   4       42.12       52.34      4.30 o 
  -1  -9   4      612.55      619.99      9.39 o 
   0  -9   4        3.28        4.82      1.34 o 
   1  -9   4      343.82      343.90      9.98 o 
   2  -9   4       25.70       26.63      3.31 o 
   3  -9   4      363.53      359.68      8.39 o 
   4  -9   4       10.85       16.16      2.79 o 
   5  -9   4      175.53      180.46      5.78 o 
   6  -9   4        6.95       11.45      2.32 o 
   7  -9   4        0.57       -1.75      1.75 o 
 -10  -8   4      126.38      124.94      6.94 o 
  -9  -8   4      147.90      158.32      6.70 o 
  -8  -8   4       67.41       73.77      4.62 o 
  -7  -8   4       69.02       90.11      4.02 o 
  -6  -8   4       59.06       53.58      2.91 o 
  -5  -8   4      408.85      386.95      7.21 o 
  -4  -8   4      177.68      145.82      4.10 o 
  -3  -8   4       26.68       24.08      2.12 o 
  -2  -8   4      298.61      259.64      6.23 o 
  -1  -8   4      548.28      545.52      8.35 o 
   0  -8   4       55.32       60.64      2.47 o 
   1  -8   4      125.34       98.95      3.86 o 
   2  -8   4      198.51      232.97      6.27 o 
   3  -8   4       36.43       22.39      2.42 o 
   4  -8   4       57.08       34.65      2.84 o 
   5  -8   4        4.57        6.66      1.91 o 
   6  -8   4        0.66        2.61      1.63 o 
   7  -8   4       26.93       31.42      2.72 o 
   8  -8   4      110.91      118.49      5.07 o 
 -10  -7   4      241.99      272.12      8.77 o 
  -9  -7   4       31.75       30.60      3.18 o 
  -8  -7   4        9.66       11.69      2.24 o 
  -7  -7   4       10.85       13.11      1.80 o 
  -6  -7   4       15.08       14.46      1.77 o 
  -5  -7   4      547.29      473.18      9.09 o 
  -4  -7   4       27.41       42.14      2.54 o 
  -3  -7   4      249.48      254.27      5.16 o 
  -2  -7   4       31.42       28.67      1.99 o 
  -1  -7   4      609.66      603.70      7.81 o 
   0  -7   4      638.02      591.65      7.26 o 
   1  -7   4      292.37      305.04      6.75 o 
   2  -7   4      231.83      213.91      5.45 o 
   3  -7   4       28.37       21.13      2.17 o 
   4  -7   4      157.41      159.39      4.77 o 
   5  -7   4      890.30      870.53     13.31 o 
   6  -7   4        0.25       -0.62      1.41 o 
   7  -7   4      148.46      193.72     10.53 o 
   8  -7   4      449.15      474.96     10.43 o 
   9  -7   4        2.66        4.77      2.22 o 
 -11  -6   4       31.34       33.67      4.73 o 
 -10  -6   4      217.32      216.57      7.57 o 
  -9  -6   4      179.38      199.56      5.63 o 
  -8  -6   4       30.99       31.93      2.75 o 
  -7  -6   4        2.00        3.22      1.89 o 
  -6  -6   4      644.51      602.91      7.87 o 
  -5  -6   4       84.48       84.15      2.77 o 
  -4  -6   4      360.77      338.03      5.45 o 
  -3  -6   4      437.98      438.55      5.67 o 
  -2  -6   4      109.85       99.12      3.01 o 
  -1  -6   4       47.09       48.24      1.58 o 
   0  -6   4      253.00      248.91      4.22 o 
   1  -6   4      193.00      167.80      5.01 o 
   2  -6   4       82.38       91.03      3.20 o 
   3  -6   4      776.71      729.66     12.27 o 
   4  -6   4      319.78      312.35      6.03 o 
   5  -6   4        0.05        2.97      1.30 o 
   6  -6   4      269.89      275.54      5.83 o 
   7  -6   4      172.12      154.68      4.36 o 
   8  -6   4       24.38       34.59      2.90 o 
   9  -6   4       46.93       46.61      3.46 o 
  10  -6   4        5.38        2.90      2.00 o 
 -11  -5   4        0.01       -2.21      2.21 o 
 -10  -5   4      116.46      118.06      6.79 o 
  -9  -5   4       81.56       91.64      4.79 o 
  -8  -5   4      200.52      206.47      5.39 o 
  -7  -5   4     1727.16     1694.10     19.11 o 
  -6  -5   4      131.09      119.19      3.63 o 
  -5  -5   4       45.20       46.10      2.25 o 
  -4  -5   4      750.20      751.15      9.15 o 
  -3  -5   4     4491.67     4535.58     40.56 o 
  -2  -5   4        5.16        7.28      0.71 o 
  -1  -5   4      728.57      822.83      7.55 o 
   0  -5   4        6.75        2.49      0.56 o 
   1  -5   4      295.39      278.63      4.19 o 
   2  -5   4        0.07        4.14      0.81 o 
   3  -5   4       77.73       75.36      2.17 o 
   4  -5   4       99.98       95.80      2.18 o 
   5  -5   4      135.32      138.67      2.94 o 
   6  -5   4       23.49       20.78      1.46 o 
   7  -5   4        7.09        6.02      1.46 o 
   8  -5   4        0.54        1.19      1.69 o 
   9  -5   4       17.55       17.47      2.33 o 
  10  -5   4       34.95       35.46      3.11 o 
 -11  -4   4      147.22      127.13      6.00 o 
 -10  -4   4       11.50       12.90      2.42 o 
  -9  -4   4      200.11      200.55      8.72 o 
  -8  -4   4      429.81      422.26      7.01 o 
  -7  -4   4       17.36       12.85      1.43 o 
  -6  -4   4        4.72        5.51      1.08 o 
  -5  -4   4       58.55       51.07      1.86 o 
  -4  -4   4      772.72      803.89      8.83 o 
  -3  -4   4     1097.74     1153.23     12.51 o 
  -2  -4   4        0.18        0.89      0.60 o 
  -1  -4   4        5.51        0.35      0.45 o 
   0  -4   4     2673.33     2653.63     31.87 o 
   1  -4   4      152.99      172.67      3.45 o 
   2  -4   4       89.74      102.88      2.10 o 
   3  -4   4      144.97      165.88      2.92 o 
   4  -4   4      905.43      950.25     11.16 o 
   5  -4   4        0.85        1.18      0.67 o 
   6  -4   4      145.94      135.47      3.37 o 
   7  -4   4      171.51      175.90      3.40 o 
   8  -4   4      199.48      202.30      5.47 o 
   9  -4   4       54.70       58.00      4.77 o 
  10  -4   4      131.90      146.91      5.82 o 
  11  -4   4       58.08       49.69      4.00 o 
 -12  -3   4      142.35      152.07      6.44 o 
 -11  -3   4      231.33      249.80      7.90 o 
 -10  -3   4      448.24      454.07      8.36 o 
  -9  -3   4      322.75      318.15      6.51 o 
  -8  -3   4        2.45        0.72      1.29 o 
  -7  -3   4      231.69      223.40      4.49 o 
  -6  -3   4       32.75       36.42      1.63 o 
  -5  -3   4     1600.12     1624.49     14.94 o 
  -4  -3   4        4.88        0.88      0.75 o 
  -3  -3   4     2427.74     2487.44     22.76 o 
  -2  -3   4     3926.97     4175.11     39.01 o 
  -1  -3   4     2450.24     2540.10     19.17 o 
   0  -3   4       89.72       86.88      1.42 o 
   1  -3   4      428.44      444.17      5.57 o 
   2  -3   4      118.04       84.97      1.67 o 
   3  -3   4      297.12      292.28      3.95 o 
   4  -3   4      375.80      323.17      5.96 o 
   5  -3   4       60.08       71.50      3.11 o 
   6  -3   4       90.79      104.72      2.39 o 
   7  -3   4       88.73       85.61      2.78 o 
   8  -3   4      323.09      306.14      6.63 o 
   9  -3   4      599.24      601.37     11.60 o 
  10  -3   4       27.99       21.70      2.81 o 
  11  -3   4        5.73        5.80      2.13 o 
 -12  -2   4       95.26       76.57      4.88 o 
 -11  -2   4       16.26       27.39      2.63 o 
 -10  -2   4        4.21        3.95      1.75 o 
  -9  -2   4      677.20      689.56     10.65 o 
  -8  -2   4      216.87      206.16      4.33 o 
  -7  -2   4      580.60      558.96      7.80 o 
  -6  -2   4     1043.22     1097.39     10.73 o 
  -5  -2   4        2.51       -0.60      0.71 o 
  -4  -2   4      187.08      205.31      3.05 o 
  -3  -2   4     2866.74     2881.47     24.50 o 
  -2  -2   4     1128.99     1156.62     10.38 o 
  -1  -2   4      459.51      418.93      4.19 o 
   0  -2   4      415.80      449.61      4.44 o 
   1  -2   4       18.25       25.16      0.98 o 
   2  -2   4      493.92      467.38      6.96 o 
   3  -2   4      520.48      516.71     11.27 o 
   4  -2   4       87.34       89.24      4.18 o 
   5  -2   4        6.90        9.26      2.07 o 
   6  -2   4      161.26      134.92      2.65 o 
   7  -2   4        7.60        8.63      0.93 o 
   8  -2   4      738.89      747.31     12.49 o 
   9  -2   4      586.48      620.66     11.15 o 
  10  -2   4      300.49      329.70     11.97 o 
  11  -2   4      123.93      127.72      5.82 o 
  12  -2   4       16.79       11.99      2.60 o 
 -12  -1   4      137.07      161.21      5.53 o 
 -11  -1   4        1.89        3.63      1.99 o 
 -10  -1   4        5.86        2.99      2.10 o 
  -9  -1   4      760.93      756.76     12.58 o 
  -8  -1   4     1264.06     1228.57     15.88 o 
  -7  -1   4        3.46        5.69      1.26 o 
  -6  -1   4      128.74      119.83      3.33 o 
  -5  -1   4        4.41        7.98      0.90 o 
  -4  -1   4       25.05       23.30      1.17 o 
  -3  -1   4       49.94       56.03      1.35 o 
  -2  -1   4       13.76       16.13      0.76 o 
  -1  -1   4     2855.57     2782.76     21.39 o 
   0  -1   4      670.59      632.11      5.81 o 
   1  -1   4      107.09      110.17      2.16 o 
   2  -1   4      823.82      846.54     16.40 o 
   3  -1   4      661.94      657.06     18.20 o 
   4  -1   4       36.94       27.14      1.93 o 
   5  -1   4       85.47       80.59      3.13 o 
   6  -1   4      155.97      170.33      2.66 o 
   7  -1   4      688.07      687.77      7.94 o 
   8  -1   4      414.98      423.32     11.58 o 
   9  -1   4      767.43      801.63     13.65 o 
  10  -1   4       20.01       23.27      3.02 o 
  11  -1   4      249.22      264.61      9.52 o 
  12  -1   4        0.63        3.75      3.94 o 
 -12   0   4       19.04       16.63      2.60 o 
 -11   0   4        0.96        2.30      1.77 o 
 -10   0   4      673.75      702.88      9.87 o 
  -9   0   4        5.17        4.43      1.41 o 
  -8   0   4        0.07        1.08      1.18 o 
  -7   0   4      127.66      128.70      2.86 o 
  -6   0   4        0.90        2.53      0.88 o 
  -5   0   4     1008.79     1022.99      9.87 o 
  -4   0   4     1915.20     2063.84     19.25 o 
  -3   0   4      231.96      255.77      2.99 o 
  -2   0   4     3680.25     3559.17     29.15 o 
  -1   0   4       40.82       63.26      1.11 o 
   0   0   4      172.75      182.52      2.53 o 
   1   0   4     1147.70     1289.42     12.50 o 
   2   0   4        0.83        1.66      0.42 o 
   3   0   4      491.29      322.51     10.22 o 
   4   0   4     3361.31     3467.23     87.29 o 
   5   0   4      861.77      916.78     10.49 o 
   6   0   4      312.39      311.49      4.53 o 
   7   0   4      245.26      273.27      9.06 o 
   8   0   4       41.37       38.53      2.26 o 
   9   0   4      144.70      140.79      4.40 o 
  10   0   4       21.30       25.53      2.52 o 
  11   0   4       58.48       65.72      3.85 o 
  12   0   4        0.02       -1.70      2.92 o 
 -12   1   4        4.62        3.19      1.90 o 
 -11   1   4      169.68      159.37      4.77 o 
 -10   1   4      265.07      263.40      5.94 o 
  -9   1   4        4.74        6.72      1.47 o 
  -8   1   4      232.56      215.63      4.67 o 
  -7   1   4       45.22       39.29      1.99 o 
  -6   1   4     1075.26     1102.79     10.69 o 
  -5   1   4      925.14      928.36      9.06 o 
  -4   1   4     1676.60     1766.01     15.64 o 
  -3   1   4     7114.26     7253.06     59.42 o 
  -2   1   4      118.57       94.36      1.83 o 
  -1   1   4      578.52      552.14      5.64 o 
   0   1   4       53.04       40.22      0.84 o 
   1   1   4      822.94      838.25      7.33 o 
   2   1   4     4509.72     4603.59     75.08 o 
   3   1   4       41.37       56.12      1.39 o 
   4   1   4     2620.35     2521.69     26.67 o 
   5   1   4        1.65        9.05      0.93 o 
   6   1   4      944.23      940.09     11.18 o 
   7   1   4      212.59      213.28      3.89 o 
   8   1   4       85.99       85.95      3.01 o 
   9   1   4       52.75       47.37      2.97 o 
  10   1   4       82.36       81.85      3.80 o 
  11   1   4       11.61       11.38      2.44 o 
  12   1   4       58.92       61.56      5.08 o 
  13   1   4      102.96      118.77     12.56 o 
 -12   2   4      119.44      117.58      4.44 o 
 -11   2   4       64.33       58.97      3.35 o 
 -10   2   4        0.44        0.67      1.57 o 
  -9   2   4      440.13      436.61      7.77 o 
  -8   2   4      453.75      416.70      6.37 o 
  -7   2   4      436.14      423.21      9.06 o 
  -6   2   4       11.59       12.57      1.15 o 
  -5   2   4      224.83      234.31      3.28 o 
  -4   2   4        3.55        4.27      0.79 o 
  -3   2   4     1756.15     1611.16     15.10 o 
  -2   2   4     1074.56     1143.43     12.80 o 
  -1   2   4      117.58      104.31      1.75 o 
   0   2   4     2082.61     2076.49     18.58 o 
   1   2   4      111.57      128.58      3.36 o 
   2   2   4     1886.20     1983.60     17.80 o 
   3   2   4      884.04      897.48      9.15 o 
   4   2   4      427.15      494.15      5.28 o 
   5   2   4     1961.05     1986.06     23.75 o 
   6   2   4       85.52       93.59      4.03 o 
   7   2   4      588.33      613.54     14.79 o 
   8   2   4       62.72       52.62      2.85 o 
   9   2   4      440.13      434.82      8.90 o 
  10   2   4     1174.21     1179.32     19.43 o 
  11   2   4       76.62       70.21      4.11 o 
  12   2   4       77.22       82.01      4.69 o 
  13   2   4       65.15       55.50      8.40 o 
 -12   3   4        2.65       -1.78      4.87 o 
 -11   3   4       36.14       29.69      3.18 o 
 -10   3   4        4.59        5.51      1.71 o 
  -9   3   4      483.81      466.88      8.16 o 
  -8   3   4      734.67      698.52     10.96 o 
  -7   3   4      144.80      127.51      3.99 o 
  -6   3   4      105.71       99.04      2.07 o 
  -5   3   4     2870.55     2833.68     23.37 o 
  -4   3   4     3275.85     3549.45     38.88 o 
  -3   3   4     1302.82     1344.34     13.81 o 
  -2   3   4     1389.61     1321.50     12.72 o 
  -1   3   4     1824.89     1850.98     16.09 o 
   0   3   4       85.23       88.08      1.68 o 
   1   3   4      593.04      620.01      5.87 o 
   2   3   4     1166.30     1241.44      9.66 o 
   3   3   4     3262.42     3182.43     27.14 o 
   4   3   4     2792.98     2903.86     23.99 o 
   5   3   4       10.55        9.25      0.80 o 
   6   3   4      822.46      851.86      8.60 o 
   7   3   4      156.10      153.15      3.40 o 
   8   3   4      395.76      386.75      6.36 o 
   9   3   4        6.39        5.39      1.16 o 
  10   3   4      388.51      412.00      9.13 o 
  11   3   4      916.41      879.29     16.00 o 
  12   3   4       22.53       20.58      2.92 o 
  13   3   4      110.58      116.15      5.52 o 
 -11   4   4      117.13      135.36      4.52 o 
 -10   4   4       16.72       13.75      2.02 o 
  -9   4   4      193.07      195.10      5.04 o 
  -8   4   4       26.69       19.53      1.99 o 
  -7   4   4       71.51       77.63      2.98 o 
  -6   4   4      224.44      215.88      4.55 o 
  -5   4   4       61.65       66.13      2.00 o 
  -4   4   4     2821.15     2842.65     27.72 o 
  -3   4   4      592.38      555.44      6.32 o 
  -2   4   4     5257.97     5461.61     45.62 o 
  -1   4   4      275.67      249.58      3.69 o 
   0   4   4      406.06      401.93      6.49 o 
   1   4   4     1052.42     1083.40     10.38 o 
   2   4   4     7726.51     7900.78     74.28 o 
   3   4   4     4027.39     4206.74     34.32 o 
   4   4   4      635.64      726.50      7.30 o 
   5   4   4      117.80      102.68      2.31 o 
   6   4   4     1305.99     1345.94     16.87 o 
   7   4   4        4.79        3.79      0.89 o 
   8   4   4       11.68        9.72      1.34 o 
   9   4   4      321.10      341.61      5.90 o 
  10   4   4      647.53      642.57     10.16 o 
  11   4   4        2.26       -1.81      1.81 o 
  12   4   4       71.81       77.33      6.06 o 
  13   4   4       46.60       52.12      4.28 o 
 -11   5   4       81.97       75.03      3.79 o 
 -10   5   4       61.78       69.06      3.99 o 
  -9   5   4       63.44       66.01      3.30 o 
  -8   5   4      227.24      242.30      5.37 o 
  -7   5   4        6.52        7.42      1.50 o 
  -6   5   4       50.98       54.44      2.24 o 
  -5   5   4      287.26      274.17      5.19 o 
  -4   5   4      261.76      251.65      3.43 o 
  -3   5   4     1912.60     2054.87     18.19 o 
  -2   5   4       31.15       17.57      1.37 o 
  -1   5   4      757.82      763.20      6.98 o 
   0   5   4      131.71      126.97      2.26 o 
   1   5   4      318.29      329.57      4.01 o 
   2   5   4       56.08       99.99      2.07 o 
   3   5   4      385.96      392.64      4.97 o 
   4   5   4      231.49      304.56      4.17 o 
   5   5   4       86.28       86.10      1.86 o 
   6   5   4        4.51        3.26      0.83 o 
   7   5   4      191.33      182.88      3.86 o 
   8   5   4       32.33       27.96      1.76 o 
   9   5   4       47.82       44.64      2.44 o 
  10   5   4      150.42      156.57      4.38 o 
  11   5   4       70.49       63.42      4.19 o 
  12   5   4       73.22       72.45      4.81 o 
  13   5   4       86.97      111.55      8.45 o 
 -11   6   4        1.77       -2.94      2.94 o 
 -10   6   4       29.34       28.88      2.65 o 
  -9   6   4        0.84        1.95      1.59 o 
  -8   6   4        2.67        0.96      1.37 o 
  -7   6   4       41.71       46.72      2.66 o 
  -6   6   4      149.54      148.73      3.45 o 
  -5   6   4       33.23       29.34      1.88 o 
  -4   6   4      301.55      303.74      4.72 o 
  -3   6   4      861.28      921.47      8.18 o 
  -2   6   4       60.69       61.87      1.57 o 
  -1   6   4     2487.96     2657.51     21.54 o 
   0   6   4      563.84      527.07      5.82 o 
   1   6   4      237.10      296.58      5.17 o 
   2   6   4      132.63      125.31      3.20 o 
   3   6   4      215.14      228.38      3.86 o 
   4   6   4     2630.65     2847.27     24.22 o 
   5   6   4       28.78       40.12      1.69 o 
   6   6   4      156.67      171.22      4.16 o 
   7   6   4       35.26       30.67      1.89 o 
   8   6   4       44.65       47.58      2.16 o 
   9   6   4       90.34       97.20      5.01 o 
  10   6   4       40.55       36.84      3.05 o 
  11   6   4      825.96      794.64     12.81 o 
  12   6   4        3.28        7.09      1.93 o 
 -10   7   4       11.57       12.72      2.05 o 
  -9   7   4      280.27      282.69      6.58 o 
  -8   7   4       99.41      112.71      4.01 o 
  -7   7   4       27.75       21.40      2.23 o 
  -6   7   4      196.93      198.22      4.38 o 
  -5   7   4      333.83      313.57      5.63 o 
  -4   7   4      120.16      111.21      3.42 o 
  -3   7   4     1180.40     1281.48     14.01 o 
  -2   7   4     1197.01     1205.72     12.11 o 
  -1   7   4        6.96       11.94      0.91 o 
   0   7   4       92.35      122.47      2.31 o 
   1   7   4      249.05      278.57      3.84 o 
   2   7   4        6.24        2.08      0.75 o 
   3   7   4     2305.97     2436.05     21.09 o 
   4   7   4      150.67      151.31      2.64 o 
   5   7   4      566.23      624.33      6.08 o 
   6   7   4       25.65       30.15      1.52 o 
   7   7   4      169.39      156.08      3.42 o 
   8   7   4       15.56       18.40      1.64 o 
   9   7   4       16.86       15.15      1.99 o 
  10   7   4        6.41        0.58      1.59 o 
  11   7   4      131.14      149.88      5.30 o 
  12   7   4      207.95      209.00     10.19 o 
  -9   8   4        5.61        5.10      1.74 o 
  -8   8   4       49.24       71.16      3.52 o 
  -7   8   4       57.06       70.83      3.45 o 
  -6   8   4        9.58        9.21      1.97 o 
  -5   8   4       39.90       31.16      2.15 o 
  -4   8   4       29.90       33.34      1.93 o 
  -3   8   4      145.69      163.82      3.75 o 
  -2   8   4      498.39      508.95      6.91 o 
  -1   8   4       94.72       86.24      1.89 o 
   0   8   4      217.55      261.04      3.92 o 
   1   8   4      795.42      810.06      8.67 o 
   2   8   4      525.76      551.09      6.10 o 
   3   8   4      227.37      256.53      3.68 o 
   4   8   4     2550.00     2642.42     23.02 o 
   5   8   4      172.42      191.92      3.00 o 
   6   8   4       45.11       43.13      1.88 o 
   7   8   4      485.21      448.35      6.69 o 
   8   8   4      102.71      107.61      3.17 o 
   9   8   4        0.11        2.68      1.61 o 
  10   8   4      507.76      519.03      9.75 o 
  11   8   4       16.74       17.00      2.42 o 
  12   8   4        9.70       12.90      2.38 o 
  -9   9   4      272.33      267.52      8.59 o 
  -8   9   4        0.01        1.76      1.59 o 
  -7   9   4        0.53       -1.51      1.51 o 
  -6   9   4      109.98      103.34      3.94 o 
  -5   9   4      727.55      712.31      9.51 o 
  -4   9   4      755.53      768.01      9.91 o 
  -3   9   4       42.68       46.25      2.80 o 
  -2   9   4      321.87      319.26      5.62 o 
  -1   9   4      210.14      207.75      3.41 o 
   0   9   4      465.94      430.91      5.54 o 
   1   9   4        2.66        0.27      0.70 o 
   2   9   4       17.93       18.22      1.25 o 
   3   9   4       34.39       25.43      1.42 o 
   4   9   4     1231.29     1244.80     12.09 o 
   5   9   4        1.70        1.96      1.01 o 
   6   9   4      402.76      395.68      5.40 o 
   7   9   4       17.12       19.76      1.93 o 
   8   9   4      322.53      333.20      6.36 o 
   9   9   4       68.89       70.87      4.11 o 
  10   9   4      210.43      186.40      5.56 o 
  11   9   4      164.31      186.78      7.01 o 
  -8  10   4       44.70       60.60      3.07 o 
  -7  10   4      126.12      118.26      4.29 o 
  -6  10   4      306.67      307.93      9.23 o 
  -5  10   4       89.87       89.16      4.66 o 
  -4  10   4      331.97      353.18      6.64 o 
  -3  10   4       83.63       72.85      3.55 o 
  -2  10   4      376.95      355.17      7.20 o 
  -1  10   4        2.52        1.59      1.82 o 
   0  10   4       34.15       35.41      2.13 o 
   1  10   4        0.67       -0.99      0.99 o 
   2  10   4       76.56       78.57      2.92 o 
   3  10   4      130.08      127.29      5.06 o 
   4  10   4       41.34       41.84      1.89 o 
   5  10   4       47.34       42.45      2.09 o 
   6  10   4      135.36      115.26      3.02 o 
   7  10   4        0.13       -1.17      1.32 o 
   8  10   4        9.89        7.66      1.74 o 
   9  10   4        9.51        6.75      2.06 o 
  10  10   4      861.51      890.40     17.12 o 
  11  10   4        5.77       14.30      3.02 o 
  -7  11   4      153.54      153.90      6.63 o 
  -6  11   4       81.33       80.03      3.66 o 
  -5  11   4      110.76      120.74      3.99 o 
  -4  11   4      307.82      308.05      6.32 o 
  -3  11   4       11.14       10.34      2.01 o 
  -2  11   4      157.34      142.08      4.55 o 
  -1  11   4       25.84       29.51      2.57 o 
   0  11   4       96.45      102.71      3.88 o 
   1  11   4       93.01       92.73      3.22 o 
   2  11   4      161.45      157.03      3.75 o 
   3  11   4        2.63       -1.06      1.40 o 
   4  11   4       61.03       58.19      2.70 o 
   5  11   4     2003.09     1918.97     23.10 o 
   6  11   4       64.26       66.26      3.29 o 
   7  11   4       17.35       10.83      1.99 o 
   8  11   4       37.32       35.97      3.13 o 
   9  11   4        3.63        2.30      2.36 o 
  10  11   4       85.35       74.53      5.07 o 
  -6  12   4       16.47       16.43      2.27 o 
  -5  12   4        1.78        1.77      1.70 o 
  -4  12   4        5.51        1.73      2.35 o 
  -3  12   4       62.15       54.91      3.78 o 
  -2  12   4      199.71      181.92      5.36 o 
  -1  12   4      511.41      508.13      9.64 o 
   0  12   4       57.09       64.82      3.70 o 
   1  12   4      143.19      142.15     11.57 o 
   2  12   4      136.83      125.46      4.59 o 
   3  12   4       37.29       39.84      2.69 o 
   4  12   4      577.46      583.81      9.45 o 
   5  12   4       10.36       13.90      2.06 o 
   6  12   4       26.62       22.97      2.34 o 
   7  12   4       83.09       82.88      4.01 o 
   8  12   4       16.30       19.06      2.75 o 
   9  12   4       76.21       68.28      5.09 o 
  -5  13   4        6.77        2.40      3.19 o 
  -4  13   4      193.46      219.15      8.85 o 
  -3  13   4       30.50       36.49      3.05 o 
  -2  13   4       55.55       55.71      3.61 o 
  -1  13   4       14.78       14.51      3.95 o 
   0  13   4       40.29       42.65      4.87 o 
   1  13   4       23.25       18.47      2.55 o 
   2  13   4        8.61       12.80      2.30 o 
   3  13   4       95.38       99.52      5.55 o 
   4  13   4       18.62       21.91      3.47 o 
   5  13   4       45.11       56.82      3.71 o 
   6  13   4       17.84       25.46      2.60 o 
   7  13   4       67.21       64.15      3.76 o 
   8  13   4       96.24      113.06      4.68 o 
  -3  14   4       50.16       37.11      4.72 o 
  -2  14   4        3.92        1.54      1.90 o 
  -1  14   4      126.20      119.65      5.00 o 
   0  14   4       45.45       63.31      3.98 o 
   1  14   4       50.98       54.50      3.77 o 
   2  14   4      118.60      127.45      5.25 o 
   3  14   4       10.08       14.19      3.05 o 
   4  14   4      425.08      434.05      9.30 o 
   5  14   4       26.50       23.38      2.90 o 
   6  14   4       86.23       87.24      4.75 o 
   7  14   4       15.89       19.49      2.69 o 
   0  15   4       63.59       57.04      5.41 o 
   1  15   4      230.53      255.68      7.20 o 
   2  15   4       15.67       19.48      4.64 o 
   3  15   4      160.97      181.56      7.12 o 
   4  15   4       59.66       76.42      5.39 o 
  -5 -11   5        8.17        7.12      3.12 o 
  -4 -11   5       18.12       33.72      2.90 o 
  -3 -11   5      136.09      157.47      5.77 o 
  -2 -11   5        7.65        7.91      1.83 o 
  -1 -11   5       13.81        5.68      1.76 o 
   0 -11   5       65.88       73.35      5.07 o 
   1 -11   5       77.26       63.03      4.80 o 
   2 -11   5       47.46       47.19      4.23 o 
   3 -11   5       17.24       19.24      3.59 o 
  -7 -10   5        0.00        0.87      2.50 o 
  -6 -10   5        2.62       -2.72      2.82 o 
  -5 -10   5       85.09       96.09      6.01 o 
  -4 -10   5       40.68       27.51      2.58 o 
  -3 -10   5        8.87        5.59      1.74 o 
  -2 -10   5       49.86       50.48      4.39 o 
  -1 -10   5      111.62      118.21      4.71 o 
   0 -10   5       18.83       16.88      2.88 o 
   1 -10   5        2.13        1.68      2.11 o 
   2 -10   5       23.03       22.94      3.47 o 
   3 -10   5       23.25       33.66      3.91 o 
   4 -10   5        0.30       -1.59      3.15 o 
   5 -10   5        2.00        9.17      2.72 o 
  -8  -9   5      215.72      241.95      8.32 o 
  -7  -9   5        5.33        5.24      2.08 o 
  -6  -9   5       65.69       52.93      3.15 o 
  -5  -9   5       21.35       23.07      3.19 o 
  -4  -9   5      767.69      738.41     11.38 o 
  -3  -9   5       11.38       20.61      2.14 o 
  -2  -9   5       21.15       16.29      1.91 o 
  -1  -9   5       47.19       53.61      2.64 o 
   0  -9   5       74.74       82.31      2.96 o 
   1  -9   5      292.32      269.66      7.67 o 
   2  -9   5      309.67      263.32     10.31 o 
   3  -9   5      108.26      112.41      8.64 o 
   4  -9   5        9.80       15.31      6.93 o 
   5  -9   5       10.60        8.72      2.55 o 
   6  -9   5        2.29        2.90      2.38 o 
  -9  -8   5        8.15        5.30      2.78 o 
  -8  -8   5       65.04       49.29      4.10 o 
  -7  -8   5       15.12       15.39      2.29 o 
  -6  -8   5      404.73      390.95      7.67 o 
  -5  -8   5      333.09      338.69      6.80 o 
  -4  -8   5        9.69        8.53      1.75 o 
  -3  -8   5        0.27        1.70      1.49 o 
  -2  -8   5        9.46        5.65      1.48 o 
  -1  -8   5       20.52       25.60      2.00 o 
   0  -8   5       75.30       72.11      3.18 o 
   1  -8   5      105.90       95.55      4.39 o 
   2  -8   5       11.02       22.54      9.78 o 
   3  -8   5      488.20      490.87     23.82 o 
   4  -8   5      346.98      324.38      7.70 o 
   5  -8   5      145.02      121.66      4.55 o 
   6  -8   5      395.19      400.80      8.96 o 
   7  -8   5        5.23        2.24      1.76 o 
   8  -8   5        0.33        0.93      1.94 o 
 -10  -7   5      105.40      122.07      6.87 o 
  -9  -7   5      154.55      149.53      9.13 o 
  -8  -7   5       27.23       19.22      2.93 o 
  -7  -7   5       80.45       90.58      3.97 o 
  -6  -7   5       14.91       12.68      1.93 o 
  -5  -7   5       86.45       80.53      3.43 o 
  -4  -7   5       47.07       34.84      2.41 o 
  -3  -7   5     1139.84     1018.03     18.54 o 
  -2  -7   5       41.79       46.09      2.46 o 
  -1  -7   5      116.29      119.46      3.29 o 
   0  -7   5      341.88      340.82      6.88 o 
   1  -7   5       24.58       22.54      2.50 o 
   2  -7   5     3937.73     3704.00     51.83 o 
   3  -7   5      529.12      566.22     10.58 o 
   4  -7   5     1194.15     1165.28     18.73 o 
   5  -7   5      105.46      111.06      4.04 o 
   6  -7   5        9.79        7.40      1.75 o 
   7  -7   5       26.97       30.71      2.54 o 
   8  -7   5      400.16      387.19     12.39 o 
   9  -7   5        3.06        4.03      2.03 o 
 -10  -6   5       13.27       25.82      3.62 o 
  -9  -6   5      619.32      667.24     11.44 o 
  -8  -6   5      168.41      183.02      5.34 o 
  -7  -6   5       44.87       44.65      2.63 o 
  -6  -6   5      105.89       98.68      3.30 o 
  -5  -6   5      364.33      391.92      6.45 o 
  -4  -6   5      622.23      551.46      7.69 o 
  -3  -6   5      149.82      139.09      3.21 o 
  -2  -6   5       89.10       82.03      4.93 o 
  -1  -6   5      334.91      304.46      5.33 o 
   0  -6   5      247.15      246.17      5.13 o 
   1  -6   5       58.15       54.72      2.63 o 
   2  -6   5       93.36       85.60      3.17 o 
   3  -6   5        0.20       -1.42      1.93 o 
   4  -6   5      618.06      551.74     10.01 o 
   5  -6   5        2.19       -1.16      1.16 o 
   6  -6   5        3.57        9.22      1.62 o 
   7  -6   5       19.08       21.11      3.83 o 
   8  -6   5       39.47       45.70      3.20 o 
   9  -6   5       47.10       55.00      3.57 o 
 -11  -5   5        6.37        7.46      2.79 o 
 -10  -5   5       21.01       28.92      3.29 o 
  -9  -5   5      303.39      307.83      7.00 o 
  -8  -5   5      208.00      207.88      5.50 o 
  -7  -5   5        9.75        6.31      1.91 o 
  -6  -5   5       94.77       82.80      2.79 o 
  -5  -5   5        5.20        7.62      1.60 o 
  -4  -5   5      141.10      155.90      3.38 o 
  -3  -5   5     1392.03     1396.92     14.21 o 
  -2  -5   5      251.87      235.85      5.25 o 
  -1  -5   5      354.85      344.23      4.44 o 
   0  -5   5      169.95      168.68      4.64 o 
   1  -5   5       41.20       38.95      1.66 o 
   2  -5   5      597.74      599.67     11.16 o 
   3  -5   5       29.92       32.53      1.79 o 
   4  -5   5        7.09        6.26      0.91 o 
   5  -5   5      687.43      623.07      7.64 o 
   6  -5   5       53.27       44.29      1.81 o 
   7  -5   5      147.39      147.82      8.10 o 
   8  -5   5      926.24      960.41     20.49 o 
   9  -5   5      157.37      151.35      5.01 o 
  10  -5   5      196.33      216.34      6.37 o 
 -11  -4   5        7.93        3.64      2.63 o 
 -10  -4   5       42.78       44.40      3.63 o 
  -9  -4   5      211.40      193.00      6.05 o 
  -8  -4   5     1155.67     1075.02     15.14 o 
  -7  -4   5      133.95      125.13      4.10 o 
  -6  -4   5      151.11      150.34      3.75 o 
  -5  -4   5      226.15      243.54      4.28 o 
  -4  -4   5       42.16       33.41      1.89 o 
  -3  -4   5      101.70      118.89      2.49 o 
  -2  -4   5      430.45      431.27      5.96 o 
  -1  -4   5      206.84      166.78      3.43 o 
   0  -4   5        0.03       -0.28      0.44 o 
   1  -4   5       49.50       47.30      1.50 o 
   2  -4   5      134.10      167.57      5.03 o 
   3  -4   5     2310.20     2325.96     23.23 o 
   4  -4   5      722.02      700.34      8.02 o 
   5  -4   5       94.82       77.45      1.80 o 
   6  -4   5      341.04      336.62      4.67 o 
   7  -4   5      591.71      584.28      8.24 o 
   8  -4   5        0.11       -0.40      1.35 o 
   9  -4   5      633.33      638.26     12.12 o 
  10  -4   5       47.93       45.28      3.26 o 
  11  -4   5        0.36       -1.81      1.81 o 
 -11  -3   5       19.54       19.07      3.23 o 
 -10  -3   5      131.47      135.77      5.15 o 
  -9  -3   5        7.94        9.93      2.30 o 
  -8  -3   5      439.78      441.92      7.17 o 
  -7  -3   5      700.82      710.52      9.63 o 
  -6  -3   5      526.03      497.99      6.13 o 
  -5  -3   5      127.81      127.21      2.61 o 
  -4  -3   5     2359.75     2339.48     20.64 o 
  -3  -3   5      180.11      166.35      2.71 o 
  -2  -3   5      515.73      532.19      5.63 o 
  -1  -3   5      716.32      648.53      6.96 o 
   0  -3   5       11.83       34.80      1.01 o 
   1  -3   5      241.14      209.97      3.31 o 
   2  -3   5       51.19       50.79      1.58 o 
   3  -3   5     1800.64     1925.95     19.23 o 
   4  -3   5     1867.00     1947.96     25.52 o 
   5  -3   5       79.11       63.75      3.14 o 
   6  -3   5      168.36      167.05      5.11 o 
   7  -3   5      135.85      137.34      2.94 o 
   8  -3   5       77.61       76.24      2.95 o 
   9  -3   5        0.27        0.98      1.68 o 
  10  -3   5       20.37       23.88      3.80 o 
  11  -3   5       62.15       49.87      5.01 o 
 -11  -2   5      417.05      407.15      9.24 o 
 -10  -2   5        1.21        3.96      1.94 o 
  -9  -2   5        7.03        6.18      1.77 o 
  -8  -2   5       20.05       13.04      1.78 o 
  -7  -2   5       34.57       29.15      2.02 o 
  -6  -2   5       71.25       82.38      2.18 o 
  -5  -2   5      723.78      724.90      7.70 o 
  -4  -2   5     1529.12     1611.75     14.68 o 
  -3  -2   5       96.77       90.33      1.62 o 
  -2  -2   5      644.53      721.67      6.70 o 
  -1  -2   5      833.02      828.34      8.69 o 
   0  -2   5      265.90      256.31      2.88 o 
   1  -2   5      201.07      162.66      4.25 o 
   2  -2   5     2632.00     2772.32     35.48 o 
   3  -2   5     1456.92     1499.75     22.87 o 
   4  -2   5     2804.27     2887.77     42.01 o 
   5  -2   5        1.15        3.56      1.80 o 
   6  -2   5       30.56       43.54      3.11 o 
   7  -2   5       80.71       82.48      1.88 o 
   8  -2   5       10.14        6.21      1.16 o 
   9  -2   5      131.30      124.73      4.82 o 
  10  -2   5      174.05      166.55      6.00 o 
  11  -2   5        4.72        4.60      2.19 o 
  12  -2   5       67.65       87.55      5.20 o 
 -12  -1   5        1.37        0.23      3.18 o 
 -11  -1   5      545.83      572.06     10.10 o 
 -10  -1   5       26.52       23.93      2.19 o 
  -9  -1   5      877.42      898.36     11.71 o 
  -8  -1   5      313.76      312.69      5.57 o 
  -7  -1   5       43.27       40.22      2.03 o 
  -6  -1   5      136.32      126.18      2.60 o 
  -5  -1   5      139.77      157.88      2.54 o 
  -4  -1   5      554.56      540.34      5.52 o 
  -3  -1   5     2818.08     2771.37     22.30 o 
  -2  -1   5     1619.32     1612.43     12.76 o 
  -1  -1   5       36.86       39.80      1.18 o 
   0  -1   5      434.93      428.63      4.61 o 
   1  -1   5      296.94      262.11      4.24 o 
   2  -1   5      766.84      823.10      9.56 o 
   3  -1   5       63.03       64.92      4.40 o 
   4  -1   5      171.23      179.29      4.56 o 
   5  -1   5       56.20       74.81      3.06 o 
   6  -1   5      406.31      359.73      5.27 o 
   7  -1   5      387.49      388.67      5.07 o 
   8  -1   5      401.10      424.70      5.67 o 
   9  -1   5       71.77       80.94      3.34 o 
  10  -1   5     2368.10     2398.14     35.16 o 
  11  -1   5        0.01        0.99      2.15 o 
  12  -1   5      136.19      133.72      6.24 o 
 -12   0   5       82.76       93.80      4.47 o 
 -11   0   5       64.18       62.95      3.65 o 
 -10   0   5      144.16      132.64      5.63 o 
  -9   0   5      167.86      186.65      4.33 o 
  -8   0   5      374.49      391.52      6.34 o 
  -7   0   5      285.33      282.84      4.54 o 
  -6   0   5       11.94       15.39      1.20 o 
  -5   0   5      397.22      434.82      5.17 o 
  -4   0   5      567.40      579.94      6.19 o 
  -3   0   5      405.67      487.74      4.91 o 
  -2   0   5     2889.85     3030.59     23.89 o 
  -1   0   5       29.17       41.97      1.01 o 
   0   0   5       23.22       31.06      0.97 o 
   1   0   5      528.49      522.19      6.83 o 
   2   0   5       17.52       24.69      1.22 o 
   3   0   5      623.21      730.69      7.83 o 
   4   0   5      166.50      116.53     14.40 o 
   5   0   5       22.97       27.17      1.23 o 
   6   0   5       61.84       74.70      1.70 o 
   7   0   5      168.56      162.40      3.11 o 
   8   0   5       24.33       26.58      1.95 o 
   9   0   5      236.88      239.03      5.90 o 
  10   0   5       56.21       64.10      3.42 o 
  11   0   5      548.53      577.28     11.47 o 
  12   0   5      408.77      457.40     12.53 o 
 -12   1   5      171.94      198.72      8.06 o 
 -11   1   5        0.20       -0.27      1.81 o 
 -10   1   5      254.61      266.64      6.12 o 
  -9   1   5      150.55      127.79      3.54 o 
  -8   1   5      297.61      283.68      5.70 o 
  -7   1   5      280.17      281.96      4.52 o 
  -6   1   5       48.92       56.53      1.87 o 
  -5   1   5       68.97       72.11      1.87 o 
  -4   1   5       27.02       24.47      1.42 o 
  -3   1   5      812.11      837.36      8.09 o 
  -2   1   5       40.18       69.53      1.76 o 
  -1   1   5       71.03       52.38      1.15 o 
   0   1   5       70.77       83.09      1.85 o 
   1   1   5     5193.86     5084.79     52.65 o 
   2   1   5     2310.13     2249.20     58.46 o 
   3   1   5      448.92      538.08      6.06 o 
   4   1   5      963.88     1014.80     12.67 o 
   5   1   5     1516.06     1564.71     17.27 o 
   6   1   5     1625.69     1560.68     17.46 o 
   7   1   5      188.88      190.90      3.56 o 
   8   1   5      126.66      121.44      3.51 o 
   9   1   5       41.84       48.14      2.74 o 
  10   1   5        0.05       -1.37      1.37 o 
  11   1   5        0.68        4.07      1.84 o 
  12   1   5       63.48       62.69      4.92 o 
 -11   2   5       20.56       17.39      2.38 o 
 -10   2   5       20.25       24.55      2.54 o 
  -9   2   5       16.46       14.22      2.03 o 
  -8   2   5        7.75       10.52      1.50 o 
  -7   2   5      934.65      926.38     11.30 o 
  -6   2   5      104.12      105.79      2.48 o 
  -5   2   5      783.85      813.52      8.27 o 
  -4   2   5      723.51      644.91      7.15 o 
  -3   2   5      601.25      624.02     10.35 o 
  -2   2   5      100.49      122.95      2.35 o 
  -1   2   5     1899.91     1891.44     18.98 o 
   0   2   5      258.49      241.97      3.04 o 
   1   2   5      884.74      953.77      9.02 o 
   2   2   5      260.85      282.23      5.61 o 
   3   2   5      957.00      911.21     14.30 o 
   4   2   5     3301.59     3420.61     33.49 o 
   5   2   5     3127.40     3261.81     39.90 o 
   6   2   5       48.31       52.63      1.82 o 
   7   2   5        7.35        9.11      1.76 o 
   8   2   5       61.06       66.53      2.89 o 
   9   2   5       75.78       79.38      3.29 o 
  10   2   5       27.62       31.33      3.06 o 
  11   2   5        4.91        0.39      1.74 o 
  12   2   5      116.33      112.59      6.84 o 
  13   2   5       18.34       26.07      6.81 o 
 -11   3   5       26.53       27.58      2.65 o 
 -10   3   5       11.06       11.87      2.06 o 
  -9   3   5       30.92       24.33      2.37 o 
  -8   3   5     1248.29     1222.01     16.20 o 
  -7   3   5      747.30      717.10      9.23 o 
  -6   3   5      124.37      116.59      2.60 o 
  -5   3   5       40.89       56.12      1.73 o 
  -4   3   5       31.85       15.53      1.17 o 
  -3   3   5     1336.01     1295.13     13.49 o 
  -2   3   5      545.48      547.30      6.97 o 
  -1   3   5     1375.39     1365.56     12.26 o 
   0   3   5      141.72      132.32      1.94 o 
   1   3   5     3114.72     3224.27     26.91 o 
   2   3   5      131.29      149.53      2.14 o 
   3   3   5      478.65      542.33      4.99 o 
   4   3   5      653.84      669.49      6.35 o 
   5   3   5      142.87      147.01      2.05 o 
   6   3   5        0.02        0.64      0.50 o 
   7   3   5      393.09      418.40      8.09 o 
   8   3   5       55.11       58.21      3.60 o 
   9   3   5      199.20      197.91      5.04 o 
  10   3   5     1483.93     1432.69     20.37 o 
  11   3   5        0.53       -0.45      1.77 o 
  12   3   5       23.10       21.37      2.91 o 
  13   3   5        0.23        0.13      2.18 o 
 -11   4   5       28.04       31.75      2.74 o 
 -10   4   5       46.70       43.84      3.94 o 
  -9   4   5        5.29        7.79      1.81 o 
  -8   4   5        9.82        7.74      1.78 o 
  -7   4   5       16.90       22.04      2.02 o 
  -6   4   5       68.34       56.74      2.23 o 
  -5   4   5      807.17      815.72      9.25 o 
  -4   4   5        3.07        4.59      0.75 o 
  -3   4   5     5495.09     5770.52     48.40 o 
  -2   4   5      138.08      125.43      2.21 o 
  -1   4   5      563.27      540.26      5.64 o 
   0   4   5      269.00      244.70      3.64 o 
   1   4   5      393.91      421.06      4.84 o 
   2   4   5      526.80      585.40      5.55 o 
   3   4   5       81.34       83.41      3.19 o 
   4   4   5     1301.46     1469.12     18.97 o 
   5   4   5     1161.74     1312.18     12.11 o 
   6   4   5        1.88        3.49      0.98 o 
   7   4   5       79.06       93.43      2.54 o 
   8   4   5        9.44       10.47      1.12 o 
   9   4   5      709.79      700.48      8.46 o 
  10   4   5      298.10      298.68      6.81 o 
  11   4   5       99.06      107.94      4.76 o 
  12   4   5       18.57       15.10      2.75 o 
  13   4   5        0.08       -0.24      2.22 o 
 -11   5   5       13.43       16.88      2.37 o 
 -10   5   5       56.77       65.05      3.56 o 
  -9   5   5       22.84       24.31      2.33 o 
  -8   5   5        1.25       -0.60      1.41 o 
  -7   5   5       17.37       12.69      1.81 o 
  -6   5   5      307.35      301.60      5.09 o 
  -5   5   5      689.02      679.67      8.44 o 
  -4   5   5     3465.21     3378.19     30.58 o 
  -3   5   5     2371.54     2353.53     20.84 o 
  -2   5   5      139.03      213.01      3.11 o 
  -1   5   5     3530.73     4097.56     32.53 o 
   0   5   5       24.64       12.90      0.91 o 
   1   5   5       40.50       28.99      1.29 o 
   2   5   5     4696.34     4881.48     40.57 o 
   3   5   5     1513.02     1747.61     14.36 o 
   4   5   5     3482.34     3589.97     29.78 o 
   5   5   5     3015.49     3069.12     29.92 o 
   6   5   5      688.66      711.72      9.30 o 
   7   5   5      429.06      457.77      8.01 o 
   8   5   5       69.85       60.41      2.43 o 
   9   5   5       98.88      109.27      3.22 o 
  10   5   5      234.56      240.43      4.96 o 
  11   5   5        1.40        0.34      1.33 o 
  12   5   5       47.47       46.40      3.92 o 
  13   5   5        6.36        6.89      3.39 o 
 -10   6   5      101.43      102.80      7.12 o 
  -9   6   5        9.59        7.18      1.77 o 
  -8   6   5      259.83      291.06      6.53 o 
  -7   6   5        5.54        5.67      1.56 o 
  -6   6   5       79.18       76.02      2.96 o 
  -5   6   5      349.13      339.34      5.82 o 
  -4   6   5     3415.13     3518.84     34.75 o 
  -3   6   5       31.95       35.33      1.45 o 
  -2   6   5       55.19       35.58      1.20 o 
  -1   6   5      693.39      683.36      6.61 o 
   0   6   5      184.76      190.81      2.80 o 
   1   6   5      296.61      311.62      4.18 o 
   2   6   5      111.95       99.75      3.26 o 
   3   6   5       99.38      130.34      3.31 o 
   4   6   5     2945.96     2938.23     26.64 o 
   5   6   5     4147.62     4172.72     33.76 o 
   6   6   5     2089.96     2020.21     22.82 o 
   7   6   5      113.77      108.89      4.48 o 
   8   6   5        5.57        7.82      1.20 o 
   9   6   5       45.78       49.98      2.63 o 
  10   6   5        0.16       -0.34      1.34 o 
  11   6   5      223.55      240.26      6.42 o 
  12   6   5       35.67       34.67      2.74 o 
 -10   7   5        4.14        4.26      1.98 o 
  -9   7   5        6.82        5.21      1.87 o 
  -8   7   5       37.88       29.23      2.44 o 
  -7   7   5      192.62      155.35      4.35 o 
  -6   7   5       28.20       39.99      2.49 o 
  -5   7   5        3.15       10.29      1.42 o 
  -4   7   5      152.21      148.94      3.27 o 
  -3   7   5        4.89        4.41      0.98 o 
  -2   7   5        4.40        5.74      0.72 o 
  -1   7   5        7.12        1.15      0.64 o 
   0   7   5      581.13      485.01      6.28 o 
   1   7   5     2320.57     2489.37     24.44 o 
   2   7   5      183.79      202.20      3.04 o 
   3   7   5      280.03      289.03      3.86 o 
   4   7   5        0.83        2.93      0.82 o 
   5   7   5       82.93       83.55      1.97 o 
   6   7   5      125.55      129.28      2.64 o 
   7   7   5        6.56        5.02      1.14 o 
   8   7   5        1.90        2.67      1.18 o 
   9   7   5      226.10      214.78      5.43 o 
  10   7   5        5.74        3.35      1.65 o 
  11   7   5        8.43        8.41      1.99 o 
  12   7   5        4.22        6.86      1.98 o 
  -9   8   5        8.72        7.61      2.08 o 
  -8   8   5       47.26       44.19      3.11 o 
  -7   8   5      470.34      427.31     13.96 o 
  -6   8   5      250.20      219.09      4.92 o 
  -5   8   5      307.19      305.32      5.88 o 
  -4   8   5      284.08      253.54      4.63 o 
  -3   8   5      356.64      393.91      6.47 o 
  -2   8   5      146.58      148.79      3.22 o 
  -1   8   5        0.55        2.35      1.15 o 
   0   8   5      614.55      668.72      8.21 o 
   1   8   5      100.20      112.80      2.41 o 
   2   8   5      775.35      733.91      7.66 o 
   3   8   5        4.46        9.25      1.11 o 
   4   8   5        0.09       -0.17      0.78 o 
   5   8   5      137.55      143.38      2.82 o 
   6   8   5       62.45       54.72      2.06 o 
   7   8   5        1.47        3.49      1.20 o 
   8   8   5       28.24       19.41      1.77 o 
   9   8   5      393.65      352.93      6.68 o 
  10   8   5      871.30      886.34     15.03 o 
  11   8   5       64.55       69.85      3.75 o 
  12   8   5      257.49      249.59     10.29 o 
  -9   9   5       23.88       27.80      3.09 o 
  -8   9   5        0.01        1.27      1.73 o 
  -7   9   5      305.92      286.38      6.81 o 
  -6   9   5       25.03       22.84      1.94 o 
  -5   9   5      410.40      406.47      6.54 o 
  -4   9   5       72.60       83.27      2.90 o 
  -3   9   5        3.10        4.39      1.24 o 
  -2   9   5      160.82      150.55      3.44 o 
  -1   9   5       13.08       12.69      1.17 o 
   0   9   5      252.49      247.38      3.89 o 
   1   9   5      787.62      761.28      8.52 o 
   2   9   5      915.51      949.05      9.74 o 
   3   9   5      275.40      280.91      4.09 o 
   4   9   5      421.81      437.60      5.52 o 
   5   9   5      518.53      522.30      7.38 o 
   6   9   5       11.97       10.63      1.55 o 
   7   9   5       68.24       62.48      2.53 o 
   8   9   5       39.42       42.48      2.46 o 
   9   9   5      229.55      225.99      7.81 o 
  10   9   5      305.63      312.33      7.27 o 
  11   9   5       79.66       77.48      4.16 o 
  -8  10   5       99.06      118.92      9.26 o 
  -7  10   5        0.65       -0.02      1.66 o 
  -6  10   5      153.59      149.48      4.31 o 
  -5  10   5       14.33       17.02      2.01 o 
  -4  10   5      225.01      222.16      5.49 o 
  -3  10   5      206.82      196.31      7.21 o 
  -2  10   5       18.31       15.87      1.76 o 
  -1  10   5      894.49      913.90     12.29 o 
   0  10   5        0.47        1.58      0.98 o 
   1  10   5        4.63        4.72      1.10 o 
   2  10   5       10.53       15.01      1.35 o 
   3  10   5       51.42       67.01      2.24 o 
   4  10   5       12.76       12.95      1.40 o 
   5  10   5      187.36      172.32      3.58 o 
   6  10   5       52.23       55.06      2.78 o 
   7  10   5        7.88        4.11      1.36 o 
   8  10   5      109.25       98.69      3.76 o 
   9  10   5        0.11        1.45      1.72 o 
  10  10   5      266.41      270.01      9.96 o 
  11  10   5       73.36       64.91      4.89 o 
  -7  11   5       61.31       58.03      3.59 o 
  -6  11   5       70.93       65.71      3.38 o 
  -5  11   5        2.49        0.70      1.55 o 
  -4  11   5       15.57       16.10      2.84 o 
  -3  11   5     1077.36     1040.70     15.83 o 
  -2  11   5      186.83      183.58      5.19 o 
  -1  11   5      710.46      728.01     12.07 o 
   0  11   5        8.83       11.39      2.05 o 
   1  11   5      951.73      927.09     12.54 o 
   2  11   5      347.56      342.02      7.86 o 
   3  11   5       37.78       36.98      2.24 o 
   4  11   5      354.59      381.33      7.69 o 
   5  11   5       12.65       12.16      1.92 o 
   6  11   5      109.41      102.60      3.73 o 
   7  11   5      178.20      194.21      5.05 o 
   8  11   5        4.06        4.31      1.99 o 
   9  11   5       46.70       41.02      3.81 o 
  10  11   5       33.51       44.80      4.13 o 
  -6  12   5       10.53        5.15      3.08 o 
  -5  12   5        1.58        0.65      1.65 o 
  -4  12   5      426.67      402.46      8.45 o 
  -3  12   5       77.86       64.05      3.74 o 
  -2  12   5      415.18      418.07      8.61 o 
  -1  12   5      725.87      743.97     12.60 o 
   0  12   5      264.01      261.73      7.85 o 
   1  12   5      107.89      118.02      4.38 o 
   2  12   5     1213.11     1223.22     15.96 o 
   3  12   5     2089.13     2053.89     24.59 o 
   4  12   5      192.17      192.99      4.92 o 
   5  12   5       20.03       11.57      1.95 o 
   6  12   5        9.90       11.60      1.99 o 
   7  12   5       35.51       36.08      3.41 o 
   8  12   5        3.33        5.71      2.00 o 
   9  12   5       64.15       78.44      5.28 o 
  10  12   5       19.31       10.90      5.06 o 
  -5  13   5       14.86       14.08      2.37 o 
  -4  13   5      102.69      103.81      6.67 o 
  -3  13   5        1.88        0.96      1.91 o 
  -2  13   5       52.68       61.64      3.81 o 
  -1  13   5        0.68        0.59      2.19 o 
   0  13   5        0.50       -0.99      1.80 o 
   1  13   5       90.76       90.40      4.51 o 
   2  13   5        5.33        4.85      2.08 o 
   3  13   5      160.82      153.95      5.03 o 
   4  13   5      113.38      111.73      4.57 o 
   5  13   5       11.98        8.70      1.98 o 
   6  13   5      131.46      124.70      4.42 o 
   7  13   5      129.51      118.40      5.49 o 
   8  13   5      259.28      261.38      6.55 o 
  -3  14   5      121.99      138.20      8.66 o 
  -2  14   5       74.44       71.27      4.21 o 
  -1  14   5      419.70      423.55     10.63 o 
   0  14   5       46.81       42.85      3.51 o 
   1  14   5       50.33       50.32      3.67 o 
   2  14   5        0.37        0.71      2.23 o 
   3  14   5      176.39      182.47      6.89 o 
   4  14   5       37.32       46.45      3.55 o 
   5  14   5       25.73       24.43      2.92 o 
   6  14   5       12.28       10.24      2.50 o 
   7  14   5      463.40      489.87      9.49 o 
  -1  15   5       39.37       37.09      3.98 o 
   0  15   5      149.10      163.14      6.90 o 
   1  15   5        2.30       -0.05      2.54 o 
   2  15   5      106.69      101.11      6.10 o 
   3  15   5      154.81      158.01      6.76 o 
   4  15   5        6.07        9.94      3.34 o 
   5  15   5       51.46       46.10      3.80 o 
  -3 -11   6      130.71      135.31      5.22 o 
  -2 -11   6        4.02        5.49      1.98 o 
  -1 -11   6       51.80       39.32      4.21 o 
   0 -11   6      103.29      104.16      6.14 o 
   1 -11   6       89.60      139.23     11.23 o 
  -6 -10   6        3.21        1.98      2.12 o 
  -5 -10   6       30.39       14.65      2.36 o 
  -4 -10   6       59.75       55.54      3.42 o 
  -3 -10   6       10.62       18.07      2.24 o 
  -2 -10   6        2.51        7.51      1.76 o 
  -1 -10   6      148.55      153.14      4.45 o 
   0 -10   6       48.19       51.78      4.44 o 
   1 -10   6      255.36      275.78      8.46 o 
   2 -10   6        4.66        1.17      3.11 o 
   3 -10   6       48.80       73.83      4.84 o 
   4 -10   6       89.39       75.30      7.22 o 
  -7  -9   6       11.24       20.30      5.75 o 
  -6  -9   6        1.21        0.04      1.96 o 
  -5  -9   6       65.20       64.15      3.88 o 
  -4  -9   6       23.89       24.18      2.42 o 
  -3  -9   6        0.44       -1.34      1.34 o 
  -2  -9   6       24.86       22.64      2.16 o 
  -1  -9   6      106.43      102.04      3.72 o 
   0  -9   6       32.77       30.12      3.36 o 
   1  -9   6       75.44       77.73      4.55 o 
   2  -9   6      270.09      271.78     10.94 o 
   3  -9   6       26.26       25.75      3.42 o 
   4  -9   6        6.17        0.32      2.36 o 
   5  -9   6       32.08       26.00      5.12 o 
   6  -9   6       34.71       39.76      3.98 o 
  -8  -8   6        2.93        9.03      7.37 o 
  -7  -8   6       34.87       39.99      3.68 o 
  -6  -8   6        0.01        0.51      1.53 o 
  -5  -8   6      108.80      101.60      3.99 o 
  -4  -8   6       78.45       75.06      3.55 o 
  -3  -8   6       65.58       54.07      4.21 o 
  -2  -8   6      564.36      549.67      8.84 o 
  -1  -8   6      296.33      297.11     10.82 o 
   0  -8   6      316.94      278.67      7.62 o 
   1  -8   6        7.62        5.53      1.98 o 
   2  -8   6        1.02       -0.24      1.78 o 
   3  -8   6       40.57       40.62      3.68 o 
   4  -8   6      161.26      168.04      8.50 o 
   5  -8   6        3.28        3.52      2.19 o 
   6  -8   6        4.91        1.23      2.08 o 
   7  -8   6       55.90       60.76      7.94 o 
  -9  -7   6        9.61        7.64      4.97 o 
  -8  -7   6        0.91        5.33      2.58 o 
  -7  -7   6        3.27        3.39      2.14 o 
  -6  -7   6      536.31      516.28      8.24 o 
  -5  -7   6      358.17      355.14      6.94 o 
  -4  -7   6       46.39       46.07      2.76 o 
  -3  -7   6      561.59      503.61      8.30 o 
  -2  -7   6      517.40      500.40      8.07 o 
  -1  -7   6     1832.17     1830.54     21.84 o 
   0  -7   6       39.08       31.02      1.62 o 
   1  -7   6        1.20        0.85      2.86 o 
   2  -7   6       95.79       77.51      4.19 o 
   3  -7   6       49.39       46.62      3.63 o 
   4  -7   6      501.58      511.20     12.00 o 
   5  -7   6        0.56       -0.50      1.51 o 
   6  -7   6      190.43      202.28      5.63 o 
   7  -7   6       44.14       43.52      2.89 o 
   8  -7   6      116.36      121.29      4.78 o 
 -10  -6   6       66.03       69.08      5.22 o 
  -9  -6   6       78.19       64.10      4.53 o 
  -8  -6   6       18.28       18.48      2.85 o 
  -7  -6   6      110.85      107.26      9.05 o 
  -6  -6   6       26.28       24.22      1.93 o 
  -5  -6   6        9.44       17.66      1.87 o 
  -4  -6   6       12.05       13.18      1.79 o 
  -3  -6   6      500.88      471.74      7.73 o 
  -2  -6   6     1654.35     1593.79     19.34 o 
  -1  -6   6      213.46      194.69      4.20 o 
   0  -6   6      319.89      283.50      4.90 o 
   1  -6   6     2683.33     2600.41     39.09 o 
   2  -6   6      158.46      152.07      4.96 o 
   3  -6   6       53.13       61.43      2.91 o 
   4  -6   6       77.58       81.61      3.33 o 
   5  -6   6       14.81       13.21      3.22 o 
   6  -6   6        0.48        0.28      1.27 o 
   7  -6   6      231.18      234.35      6.79 o 
   8  -6   6       61.26       55.57      3.55 o 
   9  -6   6       35.96       49.51      3.24 o 
 -10  -5   6        6.12        5.41      5.45 o 
  -9  -5   6      172.37      185.09      5.52 o 
  -8  -5   6        0.04       -0.37      1.77 o 
  -7  -5   6       34.90       36.05      3.24 o 
  -6  -5   6       86.02       72.52      3.09 o 
  -5  -5   6       93.99       95.46      2.81 o 
  -4  -5   6        4.23        4.26      1.18 o 
  -3  -5   6      151.46      144.16      3.30 o 
  -2  -5   6      475.27      460.16      7.31 o 
  -1  -5   6        8.85       10.07      1.26 o 
   0  -5   6      153.34       49.33      5.35 o 
   1  -5   6       10.55        6.32      2.99 o 
   2  -5   6       51.95       48.89      1.98 o 
   3  -5   6      190.21      175.25      3.87 o 
   4  -5   6       80.44       79.33      2.66 o 
   5  -5   6        1.55        1.40      1.18 o 
   6  -5   6      214.76      213.33      7.95 o 
   7  -5   6       77.73       68.47      3.49 o 
   8  -5   6      394.11      419.95      9.68 o 
   9  -5   6      134.71      143.69      4.72 o 
  10  -5   6       96.93      108.23      5.59 o 
 -10  -4   6      203.66      216.17      6.78 o 
  -9  -4   6        0.31       -1.63      1.76 o 
  -8  -4   6       30.42       24.76      3.20 o 
  -7  -4   6        7.77       13.27      2.58 o 
  -6  -4   6      848.40      832.11      9.92 o 
  -5  -4   6       24.10       23.88      1.69 o 
  -4  -4   6      157.36      153.04      4.12 o 
  -3  -4   6       91.69      124.19      3.23 o 
  -2  -4   6      177.40      180.59      6.71 o 
  -1  -4   6      325.63      310.46      6.61 o 
   0  -4   6      912.84      831.14     25.86 o 
   1  -4   6       46.35       50.23      1.69 o 
   2  -4   6      606.99      606.42      7.89 o 
   3  -4   6       30.62       32.94      1.43 o 
   4  -4   6      182.10      181.09      2.98 o 
   5  -4   6      845.10      803.28     10.29 o 
   6  -4   6       50.34       61.40      3.30 o 
   7  -4   6       98.14      101.98      2.70 o 
   8  -4   6      201.29      187.00      4.43 o 
   9  -4   6       87.44       90.71     10.69 o 
  10  -4   6       30.17       36.43      3.98 o 
 -11  -3   6       53.98       51.44      4.04 o 
 -10  -3   6        1.32        6.59      2.28 o 
  -9  -3   6       11.08       13.75      2.51 o 
  -8  -3   6      248.48      229.20      5.61 o 
  -7  -3   6      132.80      127.31      4.35 o 
  -6  -3   6        4.35        5.09      1.25 o 
  -5  -3   6        6.52       11.47      1.48 o 
  -4  -3   6      202.54      200.97      3.36 o 
  -3  -3   6        3.61        6.38      1.26 o 
  -2  -3   6      117.38      129.20      2.30 o 
  -1  -3   6      129.48      132.85      2.52 o 
   0  -3   6      111.14      113.22      2.01 o 
   1  -3   6     1496.78     1545.53     30.77 o 
   2  -3   6      983.81      993.93     10.88 o 
   3  -3   6      253.07      257.30      5.62 o 
   4  -3   6      176.87      190.95      3.39 o 
   5  -3   6      213.86      213.59      5.83 o 
   6  -3   6      244.64      246.68      6.57 o 
   7  -3   6       54.02       54.13      3.05 o 
   8  -3   6      180.05      164.68      5.52 o 
   9  -3   6       79.51       75.75      4.47 o 
  10  -3   6       36.88       30.18      2.69 o 
  11  -3   6        0.09        1.83      1.86 o 
 -11  -2   6      209.32      205.08      6.64 o 
 -10  -2   6       91.99       77.86      4.52 o 
  -9  -2   6       25.29       17.82      2.61 o 
  -8  -2   6       55.00       44.60      3.20 o 
  -7  -2   6       46.13       40.81      2.68 o 
  -6  -2   6      106.63      109.57      2.35 o 
  -5  -2   6     1264.73     1267.14     11.53 o 
  -4  -2   6       78.45       78.33      1.67 o 
  -3  -2   6     1288.38     1204.04     10.80 o 
  -2  -2   6      141.59      142.53      2.61 o 
  -1  -2   6      686.45      714.76     14.02 o 
   0  -2   6      558.54      575.26      6.16 o 
   1  -2   6      326.83      349.32      4.91 o 
   2  -2   6       19.84       24.28      1.25 o 
   3  -2   6      274.66      267.01      3.66 o 
   4  -2   6      812.16      812.04     14.01 o 
   5  -2   6        9.83       13.89      1.89 o 
   6  -2   6      680.35      656.23     12.37 o 
   7  -2   6      920.64      964.30     14.41 o 
   8  -2   6      464.93      448.36      5.87 o 
   9  -2   6      144.73      134.24      4.57 o 
  10  -2   6       16.95       20.10      5.06 o 
  11  -2   6      266.64      272.00     16.16 o 
 -11  -1   6      224.35      218.55     11.32 o 
 -10  -1   6        5.24        5.32      2.22 o 
  -9  -1   6       81.13       99.23      3.46 o 
  -8  -1   6       56.72       65.51      2.66 o 
  -7  -1   6      119.48      135.42      3.18 o 
  -6  -1   6      170.66      181.01      3.26 o 
  -5  -1   6       24.56       22.00      1.75 o 
  -4  -1   6      187.28      205.15      2.91 o 
  -3  -1   6      200.50      169.87      3.09 o 
  -2  -1   6       45.10       56.79      1.42 o 
  -1  -1   6     2072.39     1976.79     17.11 o 
   0  -1   6      935.70      908.91      9.13 o 
   1  -1   6       40.91       38.14      1.68 o 
   2  -1   6      610.76      651.95      9.39 o 
   3  -1   6       29.54       23.42      1.63 o 
   4  -1   6     1130.91     1129.73     18.14 o 
   5  -1   6     1791.16     1854.48     28.28 o 
   6  -1   6       36.57       49.30      3.07 o 
   7  -1   6      308.89      296.17      4.11 o 
   8  -1   6       56.16       57.93      1.81 o 
   9  -1   6      218.49      226.65      6.32 o 
  10  -1   6        4.94        5.92      1.67 o 
  11  -1   6      135.33      146.58     10.90 o 
  12  -1   6      187.48      211.75      7.67 o 
 -11   0   6        8.03        4.73      4.57 o 
 -10   0   6        8.50       11.42      2.47 o 
  -9   0   6      249.65      249.22      5.13 o 
  -8   0   6      676.78      676.42     10.16 o 
  -7   0   6      401.91      402.69      6.59 o 
  -6   0   6      624.43      617.89      7.05 o 
  -5   0   6      759.37      794.14      8.28 o 
  -4   0   6        0.85        4.25      0.83 o 
  -3   0   6      954.17      894.90      7.82 o 
  -2   0   6      367.05      295.83      3.50 o 
  -1   0   6     1693.70     1809.23     24.26 o 
   0   0   6      379.75      412.73      4.74 o 
   1   0   6       77.28       89.89      1.79 o 
   2   0   6     2720.30     2808.88     30.29 o 
   3   0   6      558.37      608.41      6.87 o 
   4   0   6      719.48      785.08      8.57 o 
   5   0   6        4.10        9.18      0.93 o 
   6   0   6     1858.92     1832.02     18.50 o 
   7   0   6      680.98      671.40      8.58 o 
   8   0   6      305.47      299.84      5.81 o 
   9   0   6      107.62      110.57      3.53 o 
  10   0   6      453.04      451.99     15.37 o 
  11   0   6        3.84        8.82      2.06 o 
  12   0   6        1.67        0.13      2.23 o 
 -11   1   6        0.10       -1.32      1.81 o 
 -10   1   6       16.26        9.19      2.00 o 
  -9   1   6      137.58      146.46      4.45 o 
  -8   1   6       39.72       36.88      3.04 o 
  -7   1   6      409.17      424.41      6.01 o 
  -6   1   6      688.60      644.70      8.34 o 
  -5   1   6      215.17      232.25      3.50 o 
  -4   1   6      501.46      471.85      5.39 o 
  -3   1   6       28.37       27.04      1.29 o 
  -2   1   6     1217.81     1306.03     12.17 o 
  -1   1   6      295.91      282.48      3.20 o 
   0   1   6      588.41      541.26      4.80 o 
   1   1   6      657.49      782.39      9.36 o 
   2   1   6       58.56       66.67      1.57 o 
   3   1   6     1599.59     1667.05     16.93 o 
   4   1   6      193.47      136.99      2.30 o 
   5   1   6       68.66       61.03      1.59 o 
   6   1   6      520.07      522.24      6.90 o 
   7   1   6      103.48       98.15      2.45 o 
   8   1   6      889.69      848.92     12.57 o 
   9   1   6       14.77       13.79      1.81 o 
  10   1   6       51.73       53.94      3.09 o 
  11   1   6      137.63      134.18      4.89 o 
  12   1   6        0.01        2.11      2.34 o 
 -11   2   6      205.82      206.26      5.70 o 
 -10   2   6       50.98       73.01      4.56 o 
  -9   2   6      462.76      451.28      8.25 o 
  -8   2   6       13.95       13.11      1.64 o 
  -7   2   6      666.79      651.17      8.06 o 
  -6   2   6      916.47      914.26     10.19 o 
  -5   2   6      961.96      973.17     10.41 o 
  -4   2   6     1882.86     1831.28     17.73 o 
  -3   2   6      213.90      214.74      3.79 o 
  -2   2   6      166.68      188.91      2.75 o 
  -1   2   6     1339.40     1342.26     13.11 o 
   0   2   6      431.56      478.18      7.05 o 
   1   2   6       78.14       52.68      1.36 o 
   2   2   6       23.07       40.65      1.22 o 
   3   2   6     1755.67     1936.32     21.40 o 
   4   2   6      221.42      250.91      3.93 o 
   5   2   6     3256.90     3245.74     32.07 o 
   6   2   6        5.72        5.21      0.85 o 
   7   2   6        0.01       -0.85      0.86 o 
   8   2   6      111.23      106.43      3.57 o 
   9   2   6      219.03      222.58      5.25 o 
  10   2   6      237.60      236.10      5.75 o 
  11   2   6       44.56       49.42      3.47 o 
  12   2   6       32.39       34.20      3.24 o 
 -11   3   6       20.68       21.06      3.09 o 
 -10   3   6       71.15       71.81      3.76 o 
  -9   3   6       18.94       14.37      2.11 o 
  -8   3   6       13.69       11.55      1.88 o 
  -7   3   6      172.51      160.54      4.20 o 
  -6   3   6        3.23        3.14      1.25 o 
  -5   3   6       43.68       38.82      1.81 o 
  -4   3   6      523.04      551.22      6.97 o 
  -3   3   6        2.56        3.13      0.80 o 
  -2   3   6       65.01       95.66      2.43 o 
  -1   3   6      166.69      171.74      2.96 o 
   0   3   6      791.14      836.30      9.23 o 
   1   3   6     2001.13     2076.93     17.66 o 
   2   3   6      585.40      659.54      8.80 o 
   3   3   6      234.11      243.97      3.62 o 
   4   3   6     4382.81     4670.70     40.93 o 
   5   3   6      513.11      491.34      7.18 o 
   6   3   6      165.37      178.09      3.30 o 
   7   3   6      510.82      525.27      9.56 o 
   8   3   6      149.17      163.22      4.26 o 
   9   3   6       17.92       18.90      2.00 o 
  10   3   6      107.25      113.43      4.42 o 
  11   3   6        4.19        5.47      2.06 o 
  12   3   6        8.82        8.82      2.58 o 
 -11   4   6       31.33       38.92      3.10 o 
 -10   4   6       64.15       64.83      3.62 o 
  -9   4   6        7.01        5.28      1.79 o 
  -8   4   6      278.49      245.37      5.59 o 
  -7   4   6      123.52      101.17      3.74 o 
  -6   4   6      728.02      686.81      9.19 o 
  -5   4   6       55.05       56.19      3.26 o 
  -4   4   6      444.66      442.59      6.01 o 
  -3   4   6      870.23      838.74      8.52 o 
  -2   4   6      347.06      354.09      4.32 o 
  -1   4   6      415.82      406.22      5.71 o 
   0   4   6        2.42        6.42      0.88 o 
   1   4   6      154.30      145.49      2.69 o 
   2   4   6     1422.17     1448.16     11.49 o 
   3   4   6        1.29        2.65      0.54 o 
   4   4   6      823.31      901.12      7.58 o 
   5   4   6      317.25      296.41      3.76 o 
   6   4   6        7.82       10.49      1.09 o 
   7   4   6      790.38      793.50      8.95 o 
   8   4   6     1200.31     1163.51     16.59 o 
   9   4   6      912.76      880.50     13.64 o 
  10   4   6      241.99      236.06      5.94 o 
  11   4   6        1.02       -0.08      1.77 o 
  12   4   6      480.14      500.11     11.23 o 
 -10   5   6       10.61       14.30      2.25 o 
  -9   5   6        1.11        3.33      1.72 o 
  -8   5   6      473.61      464.29      8.31 o 
  -7   5   6     1283.56     1173.32     15.81 o 
  -6   5   6       33.91       32.28      1.96 o 
  -5   5   6        7.10       11.99      1.50 o 
  -4   5   6        3.37        1.59      0.88 o 
  -3   5   6      152.86      145.72      2.73 o 
  -2   5   6        3.55        8.52      0.95 o 
  -1   5   6      503.55      527.78      5.77 o 
   0   5   6      852.65      916.31      9.54 o 
   1   5   6       24.81       15.43      1.01 o 
   2   5   6      429.22      475.91      5.17 o 
   3   5   6       96.61       97.91      1.66 o 
   4   5   6      885.70      920.98      8.82 o 
   5   5   6     1311.01     1334.72     13.19 o 
   6   5   6       24.09       21.17      1.38 o 
   7   5   6      195.08      182.92      3.33 o 
   8   5   6       25.22       23.25      2.21 o 
   9   5   6      184.40      173.99      4.12 o 
  10   5   6      931.30      921.84     16.59 o 
  11   5   6       22.63       25.61      3.30 o 
  12   5   6      130.65      127.09      7.74 o 
 -10   6   6        9.66        6.52      1.96 o 
  -9   6   6       20.84       22.62      2.53 o 
  -8   6   6        1.94        3.04      1.67 o 
  -7   6   6      337.22      342.81      6.80 o 
  -6   6   6      249.58      268.47      4.97 o 
  -5   6   6     1368.23     1331.31     15.35 o 
  -4   6   6      421.73      398.54      5.45 o 
  -3   6   6     2200.20     2259.88     20.39 o 
  -2   6   6     1042.97     1130.43     10.88 o 
  -1   6   6      547.88      585.10      5.91 o 
   0   6   6      709.05      693.93      7.75 o 
   1   6   6      316.38      351.08      4.28 o 
   2   6   6      564.18      525.63      5.73 o 
   3   6   6     1246.67     1374.49     15.09 o 
   4   6   6       71.86       70.93      2.52 o 
   5   6   6       34.45       33.54      2.43 o 
   6   6   6        1.71        0.26      0.78 o 
   7   6   6      130.52      153.56      3.57 o 
   8   6   6       57.28       65.21      2.63 o 
   9   6   6       57.61       51.24      2.57 o 
  10   6   6       22.90       21.54      1.96 o 
  11   6   6       32.49       32.73      2.39 o 
  12   6   6        6.69        2.00      2.20 o 
 -10   7   6       15.67       18.72      2.46 o 
  -9   7   6       56.29       59.58      3.44 o 
  -8   7   6        6.15        7.08      1.90 o 
  -7   7   6      169.97      158.06      4.56 o 
  -6   7   6     2266.61     2212.01     24.22 o 
  -5   7   6      683.37      693.75      9.49 o 
  -4   7   6       15.34       16.48      1.36 o 
  -3   7   6       79.80       75.08      2.15 o 
  -2   7   6        4.31        4.25      0.75 o 
  -1   7   6      117.61      119.08      2.18 o 
   0   7   6      358.15      349.65      5.24 o 
   1   7   6      350.46      339.32      4.31 o 
   2   7   6      705.78      682.02      7.60 o 
   3   7   6      435.60      450.83      6.30 o 
   4   7   6      166.97      185.11      5.03 o 
   5   7   6      591.09      585.02      7.51 o 
   6   7   6      106.76      101.78      2.95 o 
   7   7   6      118.12      113.01      2.93 o 
   8   7   6       18.56       20.44      1.66 o 
   9   7   6        4.39        7.32      1.54 o 
  10   7   6       36.62       38.88      2.52 o 
  11   7   6        3.93        8.87      3.33 o 
  12   7   6        7.58        7.45      1.88 o 
  -9   8   6      147.61      159.22      5.26 o 
  -8   8   6        0.78        2.00      1.77 o 
  -7   8   6        0.95        1.13      1.59 o 
  -6   8   6       12.43        6.25      1.39 o 
  -5   8   6       68.66       73.38      2.71 o 
  -4   8   6        0.92        0.32      1.06 o 
  -3   8   6        8.30        6.25      1.11 o 
  -2   8   6      457.30      428.72      5.53 o 
  -1   8   6      537.50      533.02      6.08 o 
   0   8   6      643.22      614.98      7.10 o 
   1   8   6      424.67      493.06      6.47 o 
   2   8   6      306.41      331.86      4.62 o 
   3   8   6        2.69        5.28      1.05 o 
   4   8   6        9.70       11.10      1.99 o 
   5   8   6       34.85       50.74      1.95 o 
   6   8   6       88.21       84.02      2.50 o 
   7   8   6      489.54      458.81      6.78 o 
   8   8   6      525.89      588.02      9.76 o 
   9   8   6        5.17        2.46      1.47 o 
  10   8   6        2.36        1.13      1.45 o 
  11   8   6       76.64       71.52      3.69 o 
  12   8   6        6.03        6.81      2.21 o 
  -9   9   6       24.94       16.18      2.87 o 
  -8   9   6       32.36       25.25      2.46 o 
  -7   9   6      264.35      274.30      6.43 o 
  -6   9   6        0.25        0.09      1.29 o 
  -5   9   6       13.11       12.83      1.65 o 
  -4   9   6       29.67       29.85      2.08 o 
  -3   9   6      393.62      402.59      7.80 o 
  -2   9   6        2.03        0.58      1.00 o 
  -1   9   6      978.41     1030.77     13.17 o 
   0   9   6       70.08       65.81      2.11 o 
   1   9   6       66.42       60.44      2.63 o 
   2   9   6      384.02      385.29      5.65 o 
   3   9   6       11.24       10.95      1.15 o 
   4   9   6      277.96      275.60      4.44 o 
   5   9   6      124.78      143.05      3.16 o 
   6   9   6       21.42       20.58      1.67 o 
   7   9   6      173.91      185.22      4.18 o 
   8   9   6        3.60        3.00      1.36 o 
   9   9   6       14.17       11.49      1.87 o 
  10   9   6      114.69      123.64      4.21 o 
  11   9   6        7.54       10.13      2.54 o 
  -8  10   6       29.38       30.20      2.98 o 
  -7  10   6       26.67       29.50      2.88 o 
  -6  10   6      118.95      130.55      4.16 o 
  -5  10   6       28.19       27.81      2.85 o 
  -4  10   6        2.99        1.38      1.27 o 
  -3  10   6        0.74        1.01      1.27 o 
  -2  10   6      357.27      359.55      6.50 o 
  -1  10   6       98.81      106.67      3.80 o 
   0  10   6     1059.72     1007.18     11.01 o 
   1  10   6     1177.89     1171.20     12.47 o 
   2  10   6       23.60       29.52      1.63 o 
   3  10   6      389.99      393.97      5.28 o 
   4  10   6      366.26      364.00      5.44 o 
   5  10   6       15.95       19.62      1.64 o 
   6  10   6     1063.14     1040.88     11.86 o 
   7  10   6       16.55       15.28      1.69 o 
   8  10   6        2.14        3.13      1.43 o 
   9  10   6        3.65        1.33      1.59 o 
  10  10   6        3.61        3.69      1.92 o 
  11  10   6        0.21        1.25      1.91 o 
  -7  11   6       74.02       90.08      5.86 o 
  -6  11   6       64.48       71.88      4.91 o 
  -5  11   6        0.02        0.05      1.59 o 
  -4  11   6       35.19       40.06      2.74 o 
  -3  11   6        8.36        6.70      1.95 o 
  -2  11   6      133.25      147.18      4.78 o 
  -1  11   6       97.80       99.47      4.04 o 
   0  11   6      156.91      154.96      4.83 o 
   1  11   6      985.10      963.60     11.81 o 
   2  11   6     1094.20     1116.56     13.31 o 
   3  11   6       59.75       61.35      3.07 o 
   4  11   6       74.41       80.34      3.05 o 
   5  11   6      708.66      682.05      8.67 o 
   6  11   6        0.71        1.84      1.30 o 
   7  11   6        6.24        2.79      1.36 o 
   8  11   6      174.49      169.76      4.06 o 
   9  11   6      113.92       96.31      4.54 o 
  10  11   6       72.62       69.19      4.08 o 
  -6  12   6       14.58        8.49      3.81 o 
  -5  12   6        0.32        0.78      1.70 o 
  -4  12   6       12.63       15.43      2.39 o 
  -3  12   6        3.01       -1.66      1.66 o 
  -2  12   6        9.58       10.50      2.24 o 
  -1  12   6      147.20      146.22      4.93 o 
   0  12   6      501.31      475.07      9.34 o 
   1  12   6       22.87       19.43      3.16 o 
   2  12   6       32.70       34.84      2.29 o 
   3  12   6        8.34       10.16      1.88 o 
   4  12   6     1180.37     1183.71     15.85 o 
   5  12   6       90.30      100.54      3.93 o 
   6  12   6      248.51      241.38      6.38 o 
   7  12   6        1.78        1.38      2.15 o 
   8  12   6       91.65       88.31      4.13 o 
   9  12   6       30.20       30.45      4.12 o 
  10  12   6       77.81       79.58      6.11 o 
  -5  13   6       21.86       16.32      2.55 o 
  -4  13   6       48.47       53.36      3.68 o 
  -3  13   6       12.65       10.77      2.37 o 
  -2  13   6       76.61       90.11      4.58 o 
  -1  13   6      162.30      176.22      5.61 o 
   0  13   6       63.28       77.52      4.23 o 
   1  13   6      462.63      447.76      9.32 o 
   2  13   6       17.96       17.71      3.05 o 
   3  13   6       16.23       21.81      2.63 o 
   4  13   6      105.45      101.25      4.63 o 
   5  13   6        0.52       -1.34      1.60 o 
   6  13   6        0.45        2.83      1.99 o 
   7  13   6      112.87      114.55      4.57 o 
   8  13   6       74.56       76.92      4.07 o 
   9  13   6       30.50       25.63      4.80 o 
  -3  14   6        6.17        6.59      2.29 o 
  -2  14   6        0.59        0.98      2.02 o 
  -1  14   6       69.48       59.81      4.02 o 
   0  14   6        7.23        4.95      2.88 o 
   1  14   6      146.32      144.01      6.22 o 
   2  14   6        4.83        5.60      2.54 o 
   3  14   6       16.43       13.86      3.10 o 
   4  14   6       54.24       59.17      3.92 o 
   5  14   6      172.18      180.33      6.71 o 
   6  14   6       22.34       29.87      3.13 o 
   7  14   6        1.04        1.68      2.21 o 
  -1  15   6       15.63       11.17      3.08 o 
   0  15   6       18.58       30.05      3.79 o 
   1  15   6       41.42       35.06      4.13 o 
   2  15   6        1.02        0.88      2.57 o 
   3  15   6       51.84       53.51      4.69 o 
   4  15   6       27.82       31.55      5.30 o 
   5  15   6       15.20       11.32      4.51 o 
  -4 -10   7      116.65      136.54      4.67 o 
  -3 -10   7        0.97       -1.74      2.22 o 
  -2 -10   7      203.45      239.87      7.07 o 
  -1 -10   7       61.71       53.01      4.61 o 
   0 -10   7      119.18      109.37      8.62 o 
   1 -10   7       87.01       86.53      6.59 o 
   2 -10   7        0.05       -2.12      2.12 o 
  -6  -9   7        3.51        4.89      2.25 o 
  -5  -9   7        0.02       -2.14      2.30 o 
  -4  -9   7        2.71        3.84      1.86 o 
  -3  -9   7       33.83       38.26      2.77 o 
  -2  -9   7       28.57       25.43      2.50 o 
  -1  -9   7       30.62       51.33      3.81 o 
   0  -9   7        5.76        2.13      2.25 o 
   1  -9   7      306.79      314.16     12.26 o 
   2  -9   7      121.49      137.25      5.82 o 
   3  -9   7       19.83       15.09      2.88 o 
   4  -9   7        1.03       -0.83      1.96 o 
   5  -9   7       19.03       17.74      3.13 o 
  -7  -8   7        4.34        8.06      2.74 o 
  -6  -8   7       51.69       34.70      2.71 o 
  -5  -8   7       12.67       14.55      2.20 o 
  -4  -8   7       15.68       22.21      2.37 o 
  -3  -8   7       16.20       13.40      1.99 o 
  -2  -8   7       19.25       22.27      2.10 o 
  -1  -8   7      146.21      149.76      5.50 o 
   0  -8   7       59.65       82.41      4.62 o 
   1  -8   7        1.13        4.20      2.16 o 
   2  -8   7        0.00        3.11      2.00 o 
   3  -8   7       27.62       26.97      3.05 o 
   4  -8   7       20.47       25.91      3.72 o 
   5  -8   7        0.00       -0.13      2.28 o 
   6  -8   7       15.40        7.90      2.41 o 
  -8  -7   7       97.89      112.84      8.81 o 
  -7  -7   7        1.12       -0.32      2.11 o 
  -6  -7   7        0.36       -0.18      1.94 o 
  -5  -7   7        5.76        6.75      1.78 o 
  -4  -7   7       57.58       50.56      2.98 o 
  -3  -7   7        2.00        1.73      1.45 o 
  -2  -7   7        0.00        0.38      1.32 o 
  -1  -7   7       12.33       12.34      1.75 o 
   0  -7   7        1.73        3.46      2.29 o 
   1  -7   7     1193.22     1175.92     20.51 o 
   2  -7   7        0.50        1.13      1.75 o 
   3  -7   7       35.59       30.53      2.94 o 
   4  -7   7       72.97       80.23      4.41 o 
   5  -7   7        5.24        3.35      3.63 o 
   6  -7   7       38.14       33.19      3.22 o 
   7  -7   7       35.17       41.84      3.49 o 
  -9  -6   7        7.83        8.85      3.22 o 
  -8  -6   7       32.51       31.85      3.50 o 
  -7  -6   7        1.85        1.41      3.31 o 
  -6  -6   7       37.10       29.00      2.32 o 
  -5  -6   7      222.06      235.38      5.08 o 
  -4  -6   7      645.01      588.25      9.38 o 
  -3  -6   7      250.90      256.39      6.29 o 
  -2  -6   7        4.08        3.95      2.02 o 
  -1  -6   7        2.19        3.57      1.48 o 
   0  -6   7      580.08      567.50      8.89 o 
   1  -6   7       76.09       74.24      5.06 o 
   2  -6   7        0.31       -1.25      1.54 o 
   3  -6   7      229.24      209.56      5.95 o 
   4  -6   7      350.75      333.35      8.66 o 
   5  -6   7      376.51      404.11      9.75 o 
   6  -6   7      119.41      127.39      6.80 o 
   7  -6   7        0.06        1.18      1.39 o 
   8  -6   7       85.69       71.27      3.55 o 
  -9  -5   7       40.19       41.63      3.83 o 
  -8  -5   7      252.21      274.98      7.65 o 
  -7  -5   7       75.33       70.88      3.74 o 
  -6  -5   7       97.64      109.27      3.24 o 
  -5  -5   7      189.81      193.50      4.12 o 
  -4  -5   7       28.31       24.60      1.88 o 
  -3  -5   7      728.33      693.50      9.16 o 
  -2  -5   7     1020.32     1003.42     12.01 o 
  -1  -5   7      928.47      871.31     11.48 o 
   0  -5   7      142.28      139.66      2.59 o 
   1  -5   7     2001.65     1893.15     29.48 o 
   2  -5   7     3157.81     3052.03     45.01 o 
   3  -5   7      286.15      298.03      6.97 o 
   4  -5   7       38.53       31.01      2.23 o 
   5  -5   7      139.45      124.71      3.74 o 
   6  -5   7       19.55       30.01      2.48 o 
   7  -5   7       38.17       36.95      2.67 o 
   8  -5   7       43.32       40.36      2.35 o 
   9  -5   7        7.95        9.43      1.84 o 
 -10  -4   7        3.58       -0.86      2.35 o 
  -9  -4   7       76.14       87.14      4.33 o 
  -8  -4   7      350.57      309.65      6.96 o 
  -7  -4   7       12.74       13.23      2.35 o 
  -6  -4   7       16.38       12.69      1.92 o 
  -5  -4   7      221.64      205.44      4.03 o 
  -4  -4   7      512.37      499.57      6.80 o 
  -3  -4   7      674.94      610.15      8.19 o 
  -2  -4   7      265.77      252.44      5.04 o 
  -1  -4   7        2.39       -0.89      1.11 o 
   0  -4   7      169.31      168.66      3.07 o 
   1  -4   7        0.40        0.71      0.88 o 
   2  -4   7      190.76      201.37      3.93 o 
   3  -4   7      554.16      525.09      9.78 o 
   4  -4   7      263.76      222.36      3.74 o 
   5  -4   7        0.03        3.26      0.85 o 
   6  -4   7       53.72       44.69      2.95 o 
   7  -4   7        0.69        0.53      1.64 o 
   8  -4   7       12.04       16.66      2.42 o 
   9  -4   7       66.49       67.42      3.00 o 
  10  -4   7        8.18        6.00      1.83 o 
 -10  -3   7      103.74      116.61      5.49 o 
  -9  -3   7      182.03      208.68      6.52 o 
  -8  -3   7       35.29       36.21      2.86 o 
  -7  -3   7      106.54      106.75      3.93 o 
  -6  -3   7      426.25      402.13      6.04 o 
  -5  -3   7       82.67       83.53      3.14 o 
  -4  -3   7       54.13       54.60      2.08 o 
  -3  -3   7      189.46      180.37      4.01 o 
  -1  -3   7     2095.59     2118.59     26.24 o 
   0  -3   7       40.73       36.93      2.08 o 
   1  -3   7      355.70      349.19      5.15 o 
   2  -3   7       70.52       63.00      1.81 o 
   3  -3   7      187.99      149.26      3.72 o 
   4  -3   7       49.12       46.94      1.70 o 
   5  -3   7      103.31       96.75      4.04 o 
   6  -3   7      845.81      835.96     15.42 o 
   7  -3   7       24.20       27.82      3.03 o 
   8  -3   7        1.21        3.03      1.69 o 
   9  -3   7      317.96      327.00      7.11 o 
  10  -3   7        0.33       -1.66      1.66 o 
 -11  -2   7        0.10       -0.90      2.95 o 
 -10  -2   7      298.95      300.69      7.94 o 
  -9  -2   7      104.27       96.94      4.89 o 
  -8  -2   7       40.10       33.20      2.69 o 
  -7  -2   7     1404.69     1302.78     17.33 o 
  -6  -2   7     1001.26      916.41     10.59 o 
  -5  -2   7      238.85      240.49      3.94 o 
  -4  -2   7        0.50       -0.13      0.85 o 
  -3  -2   7       46.58       38.98      1.67 o 
  -2  -2   7       13.92       10.68      1.21 o 
  -1  -2   7     2893.66     2996.73     29.91 o 
   0  -2   7       14.82       13.72      0.94 o 
   1  -2   7        1.95       -0.42      0.54 o 
   2  -2   7      126.02      158.75      3.81 o 
   3  -2   7       92.76       81.79      2.01 o 
   4  -2   7       14.64       12.38      1.03 o 
   5  -2   7       17.66       12.05      1.97 o 
   6  -2   7       54.98       50.02      3.42 o 
   7  -2   7      161.48      166.70      5.55 o 
   8  -2   7     2227.21     2163.91     28.03 o 
   9  -2   7        0.01       -0.78      1.75 o 
  10  -2   7       13.85       10.74      2.04 o 
  11  -2   7        2.61        0.15      5.38 o 
 -11  -1   7        5.66       14.76      5.54 o 
 -10  -1   7        0.37        0.72      2.15 o 
  -9  -1   7       74.63       71.07      5.13 o 
  -8  -1   7      113.23      113.15      3.95 o 
  -7  -1   7      122.99      107.89      3.78 o 
  -6  -1   7      408.42      402.12      6.43 o 
  -5  -1   7     1834.34     1778.29     16.79 o 
  -4  -1   7     1363.19     1384.97     12.46 o 
  -3  -1   7      587.37      573.62      5.75 o 
  -2  -1   7      242.18      262.78      4.07 o 
  -1  -1   7       77.02       71.86      1.68 o 
   0  -1   7     2699.19     2831.03     23.93 o 
   1  -1   7       51.43       74.64      2.53 o 
   2  -1   7      371.23      356.49      8.39 o 
   3  -1   7      699.24      680.77      8.10 o 
   4  -1   7      443.68      464.05      5.67 o 
   5  -1   7       31.38       26.59      2.56 o 
   6  -1   7       90.59       90.15      3.78 o 
   7  -1   7      252.62      239.71      5.59 o 
   8  -1   7       89.86       86.54      2.11 o 
   9  -1   7       49.96       42.58      2.34 o 
  10  -1   7      341.38      364.76      7.20 o 
  11  -1   7       75.81       71.29      4.16 o 
 -11   0   7      128.90      166.49      7.21 o 
 -10   0   7       30.88       37.15      5.36 o 
  -9   0   7       10.09        9.31      2.22 o 
  -8   0   7      331.59      329.00      5.92 o 
  -7   0   7      185.05      204.59      4.02 o 
  -6   0   7       30.10       38.25      2.13 o 
  -5   0   7      221.79      205.66      3.38 o 
  -4   0   7      122.17      129.88      2.37 o 
  -3   0   7      212.10      262.97      3.46 o 
  -2   0   7      113.80      115.39      1.84 o 
  -1   0   7     1652.95     1624.97     12.89 o 
   0   0   7      172.34      160.65      3.87 o 
   1   0   7      862.95      882.74      9.35 o 
   2   0   7      248.44      265.58      7.67 o 
   3   0   7       79.80       85.86      1.86 o 
   4   0   7      102.05       68.02      1.59 o 
   5   0   7        7.96        4.04      0.77 o 
   6   0   7        0.55       -0.02      0.65 o 
   7   0   7      129.20      133.24      3.19 o 
   8   0   7       81.61       76.60      2.87 o 
   9   0   7      329.72      355.15      6.86 o 
  10   0   7      509.29      490.86      8.90 o 
  11   0   7      187.35      190.75      6.20 o 
  12   0   7      259.79      297.64      9.92 o 
 -11   1   7        3.74        3.61      2.94 o 
 -10   1   7       41.21       34.91      4.02 o 
  -9   1   7      153.72      153.83      4.61 o 
  -8   1   7        9.82       16.23      2.00 o 
  -7   1   7      571.89      572.69      9.44 o 
  -6   1   7     1821.52     1775.26     16.65 o 
  -5   1   7        1.63        2.89      0.94 o 
  -4   1   7       27.15       25.59      2.13 o 
  -3   1   7      118.18       92.74      2.09 o 
  -2   1   7        1.23        6.52      0.83 o 
  -1   1   7       72.39       86.81      1.56 o 
   0   1   7      342.75      371.24      3.90 o 
   1   1   7       61.94       85.08      1.67 o 
   2   1   7        3.11        5.39      0.91 o 
   3   1   7       28.02       25.40      1.20 o 
   4   1   7      436.27      447.86      6.08 o 
   5   1   7       20.97       20.14      1.19 o 
   6   1   7     1124.59     1123.70     16.35 o 
   7   1   7      273.72      281.68      4.80 o 
   8   1   7      136.02      126.48      3.58 o 
   9   1   7      625.02      674.34     19.39 o 
  10   1   7      362.42      397.89      7.82 o 
  11   1   7       26.25       31.98      2.88 o 
  12   1   7      357.67      343.65     10.23 o 
 -11   2   7      100.05      121.41      5.54 o 
 -10   2   7       14.44       10.01      2.15 o 
  -9   2   7       91.41       83.22      4.16 o 
  -8   2   7      452.19      424.18      8.05 o 
  -7   2   7       38.92       33.52      1.93 o 
  -6   2   7       40.94       48.01      2.30 o 
  -5   2   7        8.04       10.57      1.35 o 
  -4   2   7       13.54       24.30      1.49 o 
  -3   2   7      246.89      258.70      3.62 o 
  -2   2   7        0.21        0.78      0.67 o 
  -1   2   7     1060.44     1087.54     10.19 o 
   0   2   7      730.22      777.35      8.18 o 
   1   2   7     2702.05     2681.03     30.98 o 
   2   2   7     2256.88     2449.04     23.91 o 
   3   2   7      392.05      404.32      6.48 o 
   4   2   7      211.35      194.54      3.35 o 
   5   2   7       98.00       78.83      1.95 o 
   6   2   7       66.74       90.07      2.42 o 
   7   2   7       15.12       17.42      1.50 o 
   8   2   7     1068.19     1040.93     16.59 o 
   9   2   7        9.50        9.66      1.71 o 
  10   2   7      183.77      195.30      5.18 o 
  11   2   7        0.79        1.50      2.31 o 
  12   2   7        4.83        1.82      2.01 o 
 -11   3   7       63.18       58.82      3.71 o 
 -10   3   7        0.11       -1.50      1.67 o 
  -9   3   7      148.43      138.46      4.47 o 
  -8   3   7      170.43      175.29      4.75 o 
  -7   3   7       49.70       38.72      2.60 o 
  -6   3   7      695.72      662.68      8.93 o 
  -5   3   7     1881.62     1880.57     21.67 o 
  -4   3   7      156.07      173.92      4.40 o 
  -3   3   7      931.34      945.24      9.99 o 
  -2   3   7      193.97      224.99      3.70 o 
  -1   3   7       73.33       77.85      2.12 o 
   0   3   7      232.04      252.62      3.78 o 
   1   3   7       33.93       49.86      1.35 o 
   2   3   7      157.01      202.78      2.85 o 
   3   3   7     1848.21     2008.49     18.37 o 
   4   3   7      230.07      223.09      4.54 o 
   5   3   7      347.16      325.51      7.88 o 
   6   3   7      259.76      257.19      4.26 o 
   7   3   7     1004.79      979.15     16.24 o 
   8   3   7      668.80      685.69     11.42 o 
   9   3   7      256.51      280.86      8.04 o 
  10   3   7      527.18      518.42     11.16 o 
  11   3   7       22.37       16.52      2.22 o 
  12   3   7       96.46      103.90      4.86 o 
 -10   4   7        0.28       -1.70      1.70 o 
  -9   4   7      131.85      129.81      4.76 o 
  -8   4   7        3.15        3.98      1.64 o 
  -7   4   7      114.27       92.71      3.54 o 
  -6   4   7       52.22       59.76      2.68 o 
  -5   4   7     2062.92     2053.74     21.75 o 
  -4   4   7       10.16        5.87      1.03 o 
  -3   4   7       25.00       25.67      1.36 o 
  -2   4   7      106.69      108.12      2.26 o 
  -1   4   7       52.01       61.88      1.68 o 
   0   4   7       10.44        7.77      0.92 o 
   1   4   7      108.98      104.77      1.99 o 
   2   4   7       79.88       96.27      1.89 o 
   3   4   7      317.46      315.52      6.98 o 
   4   4   7        0.70        0.04      0.56 o 
   5   4   7      183.03      197.13      4.47 o 
   6   4   7      608.37      632.82      8.86 o 
   7   4   7      424.84      412.41      7.39 o 
   8   4   7      260.99      245.02      5.54 o 
   9   4   7       28.00       25.43      2.31 o 
  10   4   7       73.49       71.41      3.58 o 
  11   4   7       19.82       19.75      2.46 o 
  12   4   7      108.85      126.59      9.97 o 
 -10   5   7      136.73      150.77      4.98 o 
  -9   5   7      107.04      108.68      4.93 o 
  -8   5   7       48.38       50.77      3.10 o 
  -7   5   7      323.89      334.84      6.67 o 
  -6   5   7      153.35      136.49      3.92 o 
  -5   5   7     1472.28     1477.48     15.56 o 
  -4   5   7      793.51      822.93      9.23 o 
  -3   5   7      447.18      431.28      5.74 o 
  -2   5   7       13.70       27.55      1.38 o 
  -1   5   7      851.65      865.61      8.68 o 
   0   5   7       52.82       60.59      1.80 o 
   1   5   7       57.16       65.47      1.82 o 
   2   5   7      238.54      273.96      3.09 o 
   3   5   7     1224.12     1307.49     11.51 o 
   4   5   7     1154.79     1119.38     11.87 o 
   5   5   7      266.26      266.70      4.88 o 
   6   5   7      204.54      210.49      6.04 o 
   7   5   7      259.47      266.56      4.10 o 
   8   5   7       38.27       28.94      1.42 o 
   9   5   7       13.40        7.19      1.78 o 
  10   5   7       12.03       12.51      2.08 o 
  11   5   7        7.66        8.88      2.06 o 
  12   5   7        5.10        4.57      3.97 o 
 -10   6   7        0.77       -1.29      1.78 o 
  -9   6   7        4.00        4.26      1.95 o 
  -8   6   7      268.27      285.77      6.41 o 
  -7   6   7       77.87       68.01      5.77 o 
  -6   6   7      644.22      586.32      7.85 o 
  -5   6   7      111.76       86.91      2.39 o 
  -4   6   7      212.27      228.69      4.56 o 
  -3   6   7      102.02      115.82      2.51 o 
  -2   6   7        8.23       12.29      1.11 o 
  -1   6   7      333.67      363.51      4.61 o 
   0   6   7       61.94       61.85      1.78 o 
   1   6   7      996.89      973.07      9.54 o 
   2   6   7     1051.96     1031.10      9.96 o 
   3   6   7      276.98      244.83      3.66 o 
   4   6   7     1183.36     1156.28     13.91 o 
   5   6   7     1738.74     1760.49     20.66 o 
   7   6   7      613.01      608.99      8.63 o 
   8   6   7      749.70      704.38      9.84 o 
   9   6   7      730.30      721.73     10.15 o 
  10   6   7       10.93       14.12      1.58 o 
  11   6   7        0.05       -1.21      1.88 o 
  12   6   7       43.72       42.17      3.82 o 
  -9   7   7       24.84       25.65      2.65 o 
  -8   7   7       80.12       81.05      3.94 o 
  -7   7   7      150.67      128.79      4.51 o 
  -6   7   7      610.15      576.72      7.88 o 
  -5   7   7      602.61      638.45      8.32 o 
  -4   7   7      318.96      304.36      4.93 o 
  -3   7   7       29.98       26.71      1.70 o 
  -2   7   7      169.80      170.83      3.14 o 
  -1   7   7     2257.75     2370.02     21.28 o 
   0   7   7      457.72      431.07      5.59 o 
   1   7   7     2313.58     2487.84     21.92 o 
   2   7   7      557.77      603.26      6.62 o 
   3   7   7       74.24       64.29      1.97 o 
   4   7   7       67.27       63.58      2.01 o 
   5   7   7     1316.92     1276.93     15.45 o 
   6   7   7      786.17      801.11      9.88 o 
   7   7   7      702.86      677.56      9.59 o 
   8   7   7      528.34      524.83      8.16 o 
   9   7   7        0.39       -0.09      1.24 o 
  10   7   7      130.62      131.29      3.80 o 
  11   7   7      123.87      123.84      3.71 o 
  12   7   7       21.56       26.17      4.80 o 
  -9   8   7       17.91       11.69      2.32 o 
  -8   8   7      138.68      129.04      4.12 o 
  -7   8   7      100.56       79.93      3.51 o 
  -6   8   7      485.40      456.50      6.89 o 
  -5   8   7      712.01      776.40     10.64 o 
  -4   8   7      287.62      269.00      4.74 o 
  -3   8   7        5.35        5.76      1.20 o 
  -2   8   7        0.44        2.00      0.97 o 
  -1   8   7       10.31        9.27      1.05 o 
   0   8   7      753.69      714.61      7.72 o 
   1   8   7      581.62      605.49      6.81 o 
   2   8   7      597.44      567.77      7.31 o 
   3   8   7      205.89      201.93      3.74 o 
   4   8   7       34.51       28.39      1.89 o 
   5   8   7       90.83       89.37      2.91 o 
   6   8   7     1489.53     1496.34     16.71 o 
   7   8   7     1290.98     1248.82     14.37 o 
   8   8   7      570.37      568.72      8.01 o 
   9   8   7        7.83       16.16      1.88 o 
  10   8   7        0.00        1.94      1.52 o 
  11   8   7        0.34        3.08      1.61 o 
  12   8   7       10.25        7.91      1.96 o 
  -8   9   7        1.63        0.13      1.67 o 
  -7   9   7        6.37        5.75      1.85 o 
  -6   9   7       57.34       48.35      2.82 o 
  -5   9   7       28.86       22.96      1.95 o 
  -4   9   7        1.65        4.67      1.37 o 
  -3   9   7       30.32       30.09      2.28 o 
  -2   9   7      179.03      152.35      3.15 o 
  -1   9   7      575.76      637.93      8.54 o 
   0   9   7      107.21      110.84      2.47 o 
   1   9   7       61.94       63.78      2.39 o 
   2   9   7      218.47      216.24      4.02 o 
   3   9   7        0.52       -0.14      0.89 o 
   4   9   7        5.40        7.46      1.21 o 
   5   9   7        2.56        0.55      1.07 o 
   6   9   7        0.05        0.71      1.10 o 
   7   9   7       15.27        8.35      1.44 o 
   8   9   7      394.55      400.55      6.52 o 
   9   9   7      102.89       83.71      4.04 o 
  10   9   7        0.46       -0.04      1.43 o 
  11   9   7       92.94       97.97      4.02 o 
  -8  10   7        1.15       -0.39      1.71 o 
  -7  10   7       20.73       20.52      2.42 o 
  -6  10   7        0.16        1.14      1.68 o 
  -5  10   7      235.11      192.36      4.54 o 
  -4  10   7        0.41       -0.72      1.53 o 
  -3  10   7       56.78       56.81      2.71 o 
  -2  10   7      210.37      202.12      4.73 o 
  -1  10   7     1164.93     1158.97     13.70 o 
   0  10   7     1269.24     1336.24     13.99 o 
   1  10   7      223.23      244.92      4.23 o 
   2  10   7       80.92       74.71      3.04 o 
   3  10   7      144.95      163.62      3.46 o 
   4  10   7        4.91        7.61      1.31 o 
   5  10   7      246.41      224.35      4.54 o 
   6  10   7      135.96      123.51      3.46 o 
   7  10   7        0.33        0.09      1.22 o 
   8  10   7       91.07       66.90      2.97 o 
   9  10   7      100.61       96.70      3.79 o 
  10  10   7        3.58        1.20      2.01 o 
  11  10   7       46.04       35.61      3.05 o 
  -7  11   7       35.68       35.61      3.28 o 
  -6  11   7        0.08       -0.18      1.86 o 
  -5  11   7      155.60      151.27      4.62 o 
  -4  11   7       75.94       84.69      3.82 o 
  -3  11   7       35.66       38.63      3.04 o 
  -2  11   7     1045.16     1051.56     16.83 o 
  -1  11   7       31.10       30.72      3.15 o 
   0  11   7      298.27      312.58      5.63 o 
   1  11   7      117.94      116.48      2.99 o 
   2  11   7       77.50       83.67      2.96 o 
   3  11   7        0.00       -0.36      1.25 o 
   4  11   7       11.65       16.77      1.63 o 
   5  11   7      136.91      150.60      3.84 o 
   6  11   7       89.09       89.46      3.02 o 
   7  11   7      258.82      247.26      4.79 o 
   8  11   7       22.78       24.00      2.03 o 
   9  11   7       32.88       34.58      2.73 o 
  10  11   7        3.21        3.85      1.89 o 
  -6  12   7       35.87       35.71      3.25 o 
  -5  12   7        2.85        1.79      1.79 o 
  -4  12   7       42.12       41.23      3.28 o 
  -3  12   7       27.89       25.48      3.74 o 
  -2  12   7       50.32       56.92      3.65 o 
  -1  12   7      239.01      255.25      8.46 o 
   0  12   7      174.14      191.12      8.13 o 
   1  12   7       39.77       51.32      3.45 o 
   2  12   7        1.29        0.49      1.46 o 
   3  12   7      121.65      113.26      4.04 o 
   4  12   7        7.59       11.79      1.97 o 
   5  12   7      157.16      157.17      5.08 o 
   6  12   7       48.39       58.98      3.39 o 
   7  12   7      102.25       90.67      4.17 o 
   8  12   7       44.99       48.76      3.20 o 
   9  12   7       65.07       69.70      6.14 o 
  -5  13   7        0.17        2.19      3.15 o 
  -4  13   7       94.70       98.66      4.76 o 
  -3  13   7      147.26      132.29      5.81 o 
  -2  13   7       23.20       17.24      2.63 o 
  -1  13   7      202.15      204.09      8.49 o 
   0  13   7       58.57       58.10      3.88 o 
   1  13   7        7.46        3.56      2.31 o 
   2  13   7      632.27      615.70     13.51 o 
   3  13   7      111.86      124.49      5.36 o 
   4  13   7      556.36      534.70      9.26 o 
   5  13   7        0.09        0.56      1.79 o 
   6  13   7       52.90       59.16      3.83 o 
   7  13   7       13.42       16.61      2.35 o 
   8  13   7       62.25       60.16      3.92 o 
  -3  14   7        0.32        3.94      2.27 o 
  -2  14   7       84.32       93.98      4.92 o 
  -1  14   7       23.09       21.72      2.90 o 
   0  14   7      393.29      355.03     11.41 o 
   1  14   7      759.15      746.67     15.71 o 
   2  14   7       89.03       76.55      5.24 o 
   3  14   7      174.30      171.73      6.84 o 
   4  14   7       28.61       26.12      3.82 o 
   5  14   7      198.00      174.84      5.18 o 
   6  14   7      130.83      135.95      5.27 o 
   7  14   7       56.40       47.38      3.47 o 
  -1  15   7        0.19        1.37      2.56 o 
   0  15   7      203.87      218.93      9.97 o 
   1  15   7       10.34       16.32      7.68 o 
   2  15   7      300.34      329.95      9.82 o 
   3  15   7      109.16      115.62      7.65 o 
   4  15   7        1.03        0.88      2.63 o 
   5  15   7        4.00        3.55      3.94 o 
  -4  -9   8       82.58       66.85      3.68 o 
  -3  -9   8      121.87      133.34      6.18 o 
  -2  -9   8       19.70       25.06      2.49 o 
  -1  -9   8      139.44      144.06      9.10 o 
   0  -9   8       23.05       26.66      3.61 o 
   1  -9   8       93.98      113.53      5.62 o 
   2  -9   8      168.77      163.46      9.62 o 
   3  -9   8       16.51       17.93      4.09 o 
  -6  -8   8        7.29        4.27      2.72 o 
  -5  -8   8       39.58       27.95      2.58 o 
  -4  -8   8       12.79        9.43      2.23 o 
  -3  -8   8      180.08      174.20      5.32 o 
  -2  -8   8      161.24      166.15      4.90 o 
  -1  -8   8        3.93       -1.00      2.17 o 
   0  -8   8      272.63      276.21      8.25 o 
   1  -8   8      103.26      109.21      5.18 o 
   2  -8   8        6.05        3.81      2.13 o 
   3  -8   8       16.00       22.38      2.94 o 
   4  -8   8        1.46        0.84      1.93 o 
   5  -8   8        9.40        5.39      2.68 o 
  -7  -7   8       16.58       26.54      3.56 o 
  -6  -7   8      202.54      234.00      5.50 o 
  -5  -7   8        2.51        0.61      1.64 o 
  -4  -7   8        0.38        0.88      1.67 o 
  -3  -7   8        0.65       -0.81      1.32 o 
  -2  -7   8        5.12        3.06      1.66 o 
  -1  -7   8      434.77      473.50      8.50 o 
   0  -7   8       90.62       97.12      4.93 o 
   1  -7   8       67.22       68.15      4.36 o 
   2  -7   8        1.51       -0.49      1.68 o 
   3  -7   8        7.45        5.61      2.10 o 
   4  -7   8      106.79      103.34      5.24 o 
   5  -7   8       48.65       43.20      4.68 o 
   6  -7   8       21.97       27.89      3.05 o 
  -8  -6   8       78.73      100.01      5.61 o 
  -7  -6   8        2.69        4.56      3.75 o 
  -6  -6   8      180.47      195.70      4.86 o 
  -5  -6   8       87.79       86.95      3.50 o 
  -4  -6   8       67.76       48.63      2.95 o 
  -3  -6   8        3.54        1.30      1.82 o 
  -2  -6   8      111.54      107.85      4.85 o 
  -1  -6   8       12.41        8.38      1.81 o 
   0  -6   8       31.88       27.91      3.39 o 
   1  -6   8       29.66       23.39      2.78 o 
   2  -6   8      422.04      422.18      9.64 o 
   3  -6   8       64.61       67.57      3.74 o 
   4  -6   8      361.82      324.58      7.92 o 
   5  -6   8       71.11       71.64      3.63 o 
   6  -6   8        4.89        0.42      3.08 o 
   7  -6   8       73.71       68.44      3.64 o 
   8  -6   8       87.75      118.66     12.23 o 
  -9  -5   8       24.40       23.70      2.93 o 
  -8  -5   8       24.91       25.50      2.86 o 
  -7  -5   8       49.19       45.38      3.22 o 
  -6  -5   8       64.36       49.26      2.60 o 
  -5  -5   8      121.33      124.53      3.96 o 
  -4  -5   8      272.09      277.40      4.94 o 
  -3  -5   8       47.48       44.51      2.63 o 
  -2  -5   8        8.90       11.97      1.86 o 
  -1  -5   8      445.23      404.95      8.28 o 
   0  -5   8        6.44        7.58      2.09 o 
   1  -5   8      377.51      359.72     11.08 o 
   2  -5   8       20.73       18.48      2.29 o 
   3  -5   8      101.02       80.14      8.68 o 
   4  -5   8      211.31      204.23      5.63 o 
   5  -5   8       86.02       80.92      3.48 o 
   6  -5   8      126.67      118.00      4.25 o 
   7  -5   8        0.70        4.56      1.47 o 
   8  -5   8        0.13        0.25      2.54 o 
  -9  -4   8       16.15       12.96      2.96 o 
  -8  -4   8        8.75       11.06      2.27 o 
  -7  -4   8        6.61       11.07      2.06 o 
  -6  -4   8        4.51        8.40      1.56 o 
  -5  -4   8        0.00        0.90      1.20 o 
  -4  -4   8        0.39        0.46      1.12 o 
  -3  -4   8      136.92      129.21      3.30 o 
  -2  -4   8      362.56      344.07      6.07 o 
  -1  -4   8      292.95      271.57      5.75 o 
   0  -4   8     5008.34     4770.24     46.54 o 
   1  -4   8        1.23        3.56      1.35 o 
   2  -4   8        0.29        0.46      1.23 o 
   3  -4   8       28.53       27.90      2.30 o 
   4  -4   8      150.12      148.90      3.93 o 
   5  -4   8      306.39      330.24      5.68 o 
   6  -4   8      121.28      135.13      3.13 o 
   7  -4   8      362.84      374.38      9.35 o 
   8  -4   8      166.22      209.92      8.89 o 
   9  -4   8       38.01       40.20      5.00 o 
 -10  -3   8       21.52       12.37      2.88 o 
  -9  -3   8        1.85        1.77      2.00 o 
  -8  -3   8       38.56       42.60      3.60 o 
  -7  -3   8        9.75       13.96      2.60 o 
  -6  -3   8      362.78      387.19      6.13 o 
  -5  -3   8      104.80       96.87      2.91 o 
  -4  -3   8      473.78      467.47      6.54 o 
  -3  -3   8       12.49       16.76      1.56 o 
  -2  -3   8        0.01        0.07      1.05 o 
  -1  -3   8        0.02        1.75      1.03 o 
   0  -3   8      178.18      181.09      3.10 o 
   1  -3   8      848.21      804.35     22.13 o 
   2  -3   8     2467.43     2262.84     32.22 o 
   3  -3   8      465.34      464.24      6.12 o 
   4  -3   8      140.39      134.94      2.65 o 
   5  -3   8       39.60       29.04      1.34 o 
   6  -3   8       33.76       37.73      3.26 o 
   7  -3   8       10.51        8.35      2.27 o 
   8  -3   8       83.71       79.79      3.64 o 
   9  -3   8       14.49       11.26      5.43 o 
  10  -3   8       33.40       37.46      2.43 o 
 -10  -2   8       80.66       86.26      5.05 o 
  -9  -2   8       20.70       16.94      2.81 o 
  -8  -2   8      172.85      168.87      5.01 o 
  -7  -2   8       83.68       89.06      3.46 o 
  -6  -2   8     1516.78     1450.70     15.31 o 
  -5  -2   8       24.46       13.45      1.91 o 
  -4  -2   8       55.96       56.24      2.32 o 
  -3  -2   8      243.05      241.46      4.47 o 
  -2  -2   8      201.57      220.53      5.15 o 
  -1  -2   8        4.15        4.16      1.10 o 
   0  -2   8       84.38       71.58      3.64 o 
   1  -2   8      712.47      746.06     13.23 o 
   2  -2   8      354.78      359.43      5.61 o 
   3  -2   8      143.63      149.53      3.07 o 
   4  -2   8      283.86      287.10      4.62 o 
   5  -2   8      568.63      586.68      8.35 o 
   6  -2   8       66.13       78.14      3.70 o 
   7  -2   8      187.19      160.76     10.42 o 
   8  -2   8       66.30       76.70      3.91 o 
   9  -2   8        0.66        0.29      1.10 o 
  10  -2   8       67.01       84.34      5.10 o 
 -10  -1   8        0.09        1.42      2.22 o 
  -9  -1   8        1.62        4.18      2.18 o 
  -8  -1   8       10.11        8.19      2.54 o 
  -7  -1   8        2.24        2.68      1.90 o 
  -6  -1   8       51.80       53.74      2.51 o 
  -5  -1   8      361.24      355.16      5.09 o 
  -4  -1   8      159.59      156.58      3.09 o 
  -3  -1   8       67.10       56.03      2.24 o 
  -2  -1   8        7.77        6.41      1.66 o 
  -1  -1   8      563.25      570.17      8.10 o 
   0  -1   8      242.79      269.97      4.06 o 
   1  -1   8      361.30      388.86     10.41 o 
   2  -1   8      404.94      376.66      6.48 o 
   3  -1   8       20.33       24.41      1.43 o 
   4  -1   8        8.83       12.29      1.01 o 
   5  -1   8       16.37       14.70      1.20 o 
   6  -1   8      367.97      317.31      6.87 o 
   7  -1   8      516.08      510.23     10.85 o 
   8  -1   8       29.70       27.11      1.33 o 
   9  -1   8        0.35       -0.62      1.16 o 
  10  -1   8      161.90      168.18      4.49 o 
  11  -1   8      116.21      109.50      4.93 o 
 -10   0   8       43.10       61.33      6.63 o 
  -9   0   8       52.75       42.59      3.46 o 
  -8   0   8        0.12        3.41      1.72 o 
  -7   0   8       71.00       86.57      5.38 o 
  -6   0   8     1528.74     1508.97     16.10 o 
  -5   0   8        2.48        4.07      1.17 o 
  -4   0   8       35.00       31.40      1.96 o 
  -3   0   8       63.19       68.57      1.82 o 
  -2   0   8      212.83      195.07      2.91 o 
  -1   0   8      426.85      421.05      4.92 o 
   0   0   8     1694.54     1872.04     17.05 o 
   1   0   8      113.15      108.84      5.18 o 
   2   0   8       32.86       34.34      2.02 o 
   3   0   8      197.31      214.41      3.77 o 
   4   0   8        0.17       -0.41      0.67 o 
   5   0   8      667.99      686.37     12.78 o 
   6   0   8     3283.45     3380.56     33.79 o 
   7   0   8      224.23      205.69      3.44 o 
   8   0   8      261.80      253.61      5.26 o 
   9   0   8      106.00      137.10      3.88 o 
  10   0   8       54.73       42.81      2.69 o 
  11   0   8       12.17       13.51      2.04 o 
 -10   1   8       69.28       80.64      5.62 o 
  -9   1   8        7.36        3.57      2.48 o 
  -8   1   8       13.18       14.13      2.36 o 
  -7   1   8      211.73      207.90      5.03 o 
  -6   1   8     1007.55     1007.49     11.55 o 
  -5   1   8       79.54       77.24      2.29 o 
  -4   1   8      120.48      121.14      2.69 o 
  -3   1   8       94.64       97.25      3.11 o 
  -2   1   8      145.77      162.58      2.64 o 
  -1   1   8       27.02       41.87      1.33 o 
   0   1   8       95.46      129.20      2.45 o 
   1   1   8      484.25      462.95      9.53 o 
   2   1   8        5.41       10.25      1.14 o 
   3   1   8       38.25       31.84      1.64 o 
   4   1   8        0.78        1.33      0.68 o 
   5   1   8      696.59      694.25      9.39 o 
   6   1   8       93.26      105.20      2.50 o 
   7   1   8      543.58      553.96      7.11 o 
   8   1   8       29.94       32.99      2.84 o 
   9   1   8      122.90      140.76      4.05 o 
  10   1   8       13.71       13.76      1.98 o 
  11   1   8       36.99       45.39      3.02 o 
 -10   2   8       66.10       70.72      5.35 o 
  -9   2   8       44.17       51.36      4.49 o 
  -8   2   8      113.45      103.68      4.48 o 
  -7   2   8      114.59      121.18      3.72 o 
  -6   2   8      367.95      379.17      7.29 o 
  -5   2   8      606.13      611.53      9.61 o 
  -4   2   8        2.99        3.89      0.86 o 
  -3   2   8      732.53      754.08      8.31 o 
  -2   2   8       61.76       66.38      1.89 o 
  -1   2   8      917.25      981.06      8.87 o 
   0   2   8      821.46      848.73      8.91 o 
   1   2   8      130.62      141.11      3.49 o 
   2   2   8      166.07      200.20      2.81 o 
   3   2   8     2527.93     2520.97     50.61 o 
   4   2   8        3.03        7.41      1.13 o 
   5   2   8      194.34      176.38      3.34 o 
   6   2   8        1.97        2.35      0.88 o 
   7   2   8      291.83      295.86      5.82 o 
   8   2   8        0.47       -1.03      1.23 o 
   9   2   8      101.34      109.51      4.68 o 
  10   2   8       32.22       40.92      2.82 o 
  11   2   8      146.37      154.05      4.85 o 
  12   2   8       25.69       32.46      3.86 o 
 -10   3   8       73.91       71.74      4.46 o 
  -9   3   8        4.38        6.42      2.19 o 
  -8   3   8        5.21        8.38      1.92 o 
  -7   3   8      111.76      134.84      5.81 o 
  -6   3   8      843.15      870.94     10.40 o 
  -5   3   8     1672.36     1601.02     15.45 o 
  -4   3   8      195.39      185.90      3.59 o 
  -3   3   8     1272.63     1298.01     13.24 o 
  -2   3   8       81.62      100.42      2.62 o 
  -1   3   8      211.23      196.20      3.52 o 
   0   3   8     4284.92     4470.56     39.39 o 
   1   3   8      375.39      364.23      5.57 o 
   2   3   8     1080.09     1092.08     10.12 o 
   3   3   8     1683.08     1624.78     31.73 o 
   4   3   8     2765.52     2803.68     44.41 o 
   5   3   8        0.98        1.68      0.94 o 
   6   3   8     2131.63     2116.53     25.95 o 
   7   3   8      782.84      750.83     11.43 o 
   8   3   8      391.84      404.72      7.54 o 
   9   3   8      109.73      104.72      3.96 o 
  10   3   8       35.24       42.59      2.91 o 
  11   3   8       27.39       30.90      2.75 o 
  12   3   8        2.21        2.71      1.92 o 
 -10   4   8      121.40      111.12      5.33 o 
  -9   4   8        1.96        1.03      1.73 o 
  -8   4   8       26.49       26.35      2.50 o 
  -7   4   8     1430.71     1398.46     20.81 o 
  -6   4   8       35.67       36.42      2.08 o 
  -5   4   8      123.05      117.84      3.44 o 
  -4   4   8      135.38      141.67      2.98 o 
  -3   4   8      212.21      211.32      3.39 o 
  -2   4   8       23.34       29.25      1.39 o 
  -1   4   8      115.60      133.13      2.35 o 
   0   4   8      276.23      290.97      4.12 o 
   1   4   8      905.29      941.13      9.12 o 
   2   4   8       11.35        3.70      0.73 o 
   3   4   8        0.03        1.66      0.67 o 
   4   4   8      207.46      215.47      5.30 o 
   5   4   8       31.21       35.50      1.23 o 
   6   4   8      395.69      384.32      7.59 o 
   7   4   8      340.32      333.46      6.48 o 
   8   4   8      414.13      384.31      7.38 o 
   9   4   8       83.94       92.37      3.72 o 
  10   4   8        1.23        4.38      1.70 o 
  11   4   8       33.20       26.01      2.90 o 
  12   4   8       63.79       63.93      3.95 o 
 -10   5   8        1.57        7.16      2.23 o 
  -9   5   8       47.79       46.23      3.26 o 
  -8   5   8        3.22        3.18      1.75 o 
  -7   5   8      109.67      134.02      3.86 o 
  -6   5   8       66.84       64.46      2.95 o 
  -5   5   8       26.37       23.15      1.74 o 
  -4   5   8        1.74        4.63      1.05 o 
  -3   5   8       99.69       95.04      2.57 o 
  -2   5   8       21.09       29.97      1.45 o 
  -1   5   8        0.26        2.72      0.78 o 
   0   5   8      301.68      290.43      4.23 o 
   1   5   8       43.34       49.68      1.82 o 
   2   5   8     1159.44     1178.93     11.95 o 
   3   5   8      630.70      638.76      7.62 o 
   4   5   8      191.37      201.46      3.16 o 
   5   5   8      987.64      968.15     11.71 o 
   6   5   8     1301.56     1261.91     16.65 o 
   7   5   8      855.18      888.72     11.23 o 
   8   5   8      223.10      192.35      4.97 o 
   9   5   8        0.88       -0.05      1.61 o 
  10   5   8        9.03       11.98      2.18 o 
  11   5   8       13.12       13.94      2.36 o 
  12   5   8       36.08       35.33      4.30 o 
  -9   6   8        5.43        5.16      2.05 o 
  -8   6   8       38.43       33.48      2.84 o 
  -7   6   8      148.92      147.09      4.11 o 
  -6   6   8       83.47       93.96      3.31 o 
  -5   6   8      124.99      128.61      3.33 o 
  -4   6   8        6.21        4.30      1.19 o 
  -3   6   8        4.06        3.28      0.98 o 
  -2   6   8     1244.17     1301.70     12.68 o 
  -1   6   8      381.72      355.77      4.61 o 
   0   6   8       75.00       63.23      2.01 o 
   1   6   8      229.13      244.42      3.55 o 
   2   6   8      138.57      115.01      2.30 o 
   3   6   8       41.41       45.10      1.51 o 
   4   6   8       69.88       86.80      2.22 o 
   5   6   8        1.07        0.59      0.71 o 
   6   6   8      158.96      151.93      3.43 o 
   7   6   8      304.00      289.59      5.14 o 
   8   6   8      695.15      680.88      9.51 o 
   9   6   8       62.87       75.43      3.67 o 
  10   6   8        7.40        5.49      1.84 o 
  11   6   8       82.91       82.56      6.73 o 
  12   6   8        0.22       -0.39      2.26 o 
  -9   7   8       34.81       30.10      2.83 o 
  -8   7   8      194.57      177.39      4.73 o 
  -7   7   8        0.33        0.01      1.46 o 
  -6   7   8      748.75      692.51     10.03 o 
  -5   7   8      121.47      111.47      3.10 o 
  -4   7   8       99.30      120.54      3.11 o 
  -3   7   8       71.05       62.33      2.39 o 
  -2   7   8      304.22      320.26      4.17 o 
  -1   7   8        0.32        0.44      0.77 o 
   0   7   8      323.86      347.38      4.59 o 
   1   7   8       31.82       29.54      1.48 o 
   2   7   8        5.21        1.96      0.86 o 
   3   7   8      143.31      169.36      2.87 o 
   4   7   8       43.75       42.31      1.86 o 
   5   7   8      372.15      349.45      5.36 o 
   6   7   8      158.36      153.41      3.57 o 
   7   7   8        9.72       15.84      1.62 o 
   8   7   8       45.50       43.10      2.39 o 
   9   7   8      506.20      497.91      7.93 o 
  10   7   8       99.45      110.55      3.34 o 
  11   7   8       59.84       60.10      3.90 o 
  12   7   8        5.59        8.42      2.72 o 
  -9   8   8        9.94       11.33      2.21 o 
  -8   8   8        0.15        2.78      1.73 o 
  -7   8   8      166.60      150.15      4.38 o 
  -6   8   8      221.86      202.05      4.83 o 
  -5   8   8      499.25      469.16      6.95 o 
  -4   8   8      759.53      713.71      9.93 o 
  -3   8   8      193.45      181.09      3.51 o 
  -2   8   8       98.80       83.17      2.66 o 
  -1   8   8      120.23      119.62      2.58 o 
   0   8   8      122.70      116.99      2.55 o 
   1   8   8       17.13       24.41      1.45 o 
   2   8   8      172.14      187.13      3.23 o 
   3   8   8       57.57       47.56      2.17 o 
   4   8   8      136.21      120.69      3.01 o 
   5   8   8      613.80      595.38      7.98 o 
   6   8   8        6.93       13.01      1.54 o 
   7   8   8     1364.81     1344.50     16.75 o 
   8   8   8      794.87      759.13     10.83 o 
   9   8   8       19.96       28.31      2.19 o 
  10   8   8       88.18       99.77      3.56 o 
  11   8   8       10.55       11.22      1.99 o 
  -8   9   8       41.15       37.59      2.85 o 
  -7   9   8      204.47      195.86      5.03 o 
  -6   9   8      322.18      321.50      7.82 o 
  -5   9   8       24.93       26.74      2.09 o 
  -4   9   8        6.28       10.33      1.55 o 
  -3   9   8        1.36       -0.75      1.15 o 
  -2   9   8      122.93      132.25      3.03 o 
  -1   9   8       22.14       25.11      1.79 o 
   0   9   8       64.14       54.95      2.05 o 
   1   9   8      205.73      217.72      3.66 o 
   2   9   8     1013.55     1015.67     12.01 o 
   3   9   8        6.55       14.77      1.54 o 
   4   9   8       28.71       29.78      2.11 o 
   5   9   8        2.43        2.41      1.23 o 
   6   9   8      336.76      343.03      5.79 o 
   7   9   8       59.52       45.93      2.26 o 
   8   9   8      282.46      264.88      5.10 o 
   9   9   8      145.99      135.71      4.06 o 
  10   9   8      135.31      128.07      4.45 o 
  11   9   8        0.55        1.85      1.78 o 
  -7  10   8        8.46        3.25      1.94 o 
  -6  10   8       46.37       42.03      3.01 o 
  -5  10   8        1.06       -1.35      1.35 o 
  -4  10   8      335.61      331.32      6.29 o 
  -3  10   8       22.20       28.10      2.05 o 
  -2  10   8        6.06        4.58      1.55 o 
  -1  10   8        0.77       -0.04      1.25 o 
   0  10   8      393.37      413.46      6.57 o 
   1  10   8        1.84        0.73      1.01 o 
   2  10   8        9.76       11.65      1.71 o 
   3  10   8      123.17      121.19      3.02 o 
   4  10   8      345.86      331.18      9.49 o 
   5  10   8       69.51       66.09      2.65 o 
   6  10   8       94.12       83.26      4.45 o 
   7  10   8      104.55       78.43      2.86 o 
   8  10   8       32.64       31.74      2.26 o 
   9  10   8      298.65      290.23      6.15 o 
  10  10   8       68.65       61.78      3.69 o 
  11  10   8        1.42        3.81      2.02 o 
  -6  11   8       42.73       51.10      3.75 o 
  -5  11   8       54.15       57.23      3.35 o 
  -4  11   8       47.48       46.75      2.73 o 
  -3  11   8        2.07        2.09      1.83 o 
  -2  11   8       85.70       97.31      4.00 o 
  -1  11   8       51.62       60.31      3.32 o 
   0  11   8     1015.73     1037.72     12.91 o 
   1  11   8       19.74       16.94      1.73 o 
   2  11   8      371.85      371.41      6.20 o 
   3  11   8       81.56       76.00      2.99 o 
   4  11   8       68.48       74.48      2.86 o 
   5  11   8       52.96       57.32      2.78 o 
   6  11   8        3.61        1.93      1.93 o 
   7  11   8       41.61       52.07      2.60 o 
   8  11   8       93.72       91.58      3.94 o 
   9  11   8        0.19       -1.73      1.73 o 
  10  11   8       40.45       33.09      5.37 o 
  -5  12   8      148.47      178.84      5.27 o 
  -4  12   8       24.85       20.63      2.65 o 
  -3  12   8      193.27      205.81      6.05 o 
  -2  12   8       35.38       38.02      3.21 o 
  -1  12   8       75.40       75.16      5.34 o 
   0  12   8      337.32      339.97      9.13 o 
   1  12   8      524.00      516.03     10.00 o 
   2  12   8      576.77      550.66      9.04 o 
   3  12   8      720.11      726.10     11.03 o 
   4  12   8       36.55       33.14      2.61 o 
   5  12   8      230.98      249.45      6.49 o 
   6  12   8       10.93       11.69      2.08 o 
   7  12   8        0.44        0.35      1.69 o 
   8  12   8        4.86        1.69      1.59 o 
   9  12   8        0.03        0.63      1.91 o 
  -4  13   8       99.28       99.89      5.00 o 
  -3  13   8      147.47      166.28      5.65 o 
  -2  13   8       89.66       81.61      4.51 o 
  -1  13   8      135.41      132.10      5.82 o 
   0  13   8      284.10      279.54      8.46 o 
   1  13   8        4.66        7.49      2.41 o 
   2  13   8       16.96       24.14      2.87 o 
   3  13   8       33.43       25.01      2.46 o 
   4  13   8      281.92      273.32      6.27 o 
   5  13   8       13.20       19.04      2.60 o 
   6  13   8      124.05      120.37      4.82 o 
   7  13   8       61.24       68.58      5.44 o 
   8  13   8       23.77       16.45      2.75 o 
  -3  14   8        5.68        3.76      2.59 o 
  -2  14   8       27.64       27.08      3.69 o 
  -1  14   8       48.70       47.22      4.36 o 
   0  14   8      452.67      477.90     16.85 o 
   1  14   8        0.07       -1.49      2.31 o 
   2  14   8       34.58       32.14      3.89 o 
   3  14   8      334.53      296.62      9.78 o 
   4  14   8      112.55      100.46      5.11 o 
   5  14   8      101.05       96.90      4.92 o 
   6  14   8        2.60        5.52      2.36 o 
   7  14   8       20.95       13.97      2.70 o 
   0  15   8      105.81       91.30      5.94 o 
   1  15   8       28.56       24.67      3.65 o 
   2  15   8      152.43      157.23      6.87 o 
   3  15   8       28.58       36.49      4.20 o 
   4  15   8       20.28       19.11      3.60 o 
   5  15   8        1.41       -3.19      3.19 o 
  -1  -9   9       43.59       44.91      6.40 o 
   0  -9   9        1.06        2.37      6.15 o 
  -4  -8   9       12.16       13.94      3.24 o 
  -3  -8   9      133.73      127.98      7.17 o 
  -2  -8   9        5.02        4.31      1.76 o 
  -1  -8   9      250.54      243.54      8.14 o 
   0  -8   9      242.19      294.96      8.87 o 
   1  -8   9       46.85       47.55      4.13 o 
   2  -8   9       56.04       63.68      4.55 o 
   3  -8   9      116.84      140.69      6.22 o 
   4  -8   9        0.48       -0.71      3.65 o 
  -6  -7   9       24.92       29.65      4.50 o 
  -5  -7   9        2.89        1.81      1.71 o 
  -4  -7   9        6.45        7.63      2.17 o 
  -3  -7   9       16.81       13.13      2.23 o 
  -2  -7   9       62.60       69.47      3.76 o 
  -1  -7   9      162.30      165.78      6.76 o 
   0  -7   9       27.76       29.08      3.33 o 
   1  -7   9        8.02        8.05      2.41 o 
   2  -7   9       26.00       24.09      3.05 o 
   3  -7   9        0.95       -0.79      2.41 o 
   4  -7   9      101.46       93.34      5.74 o 
   5  -7   9       49.43       56.12      3.88 o 
  -7  -6   9        2.56        3.93      2.56 o 
  -6  -6   9       12.49        8.36      1.98 o 
  -5  -6   9        0.97       -0.05      1.57 o 
  -4  -6   9        0.74        0.91      1.51 o 
  -3  -6   9        0.24        3.43      1.73 o 
  -2  -6   9        6.44        0.67      1.50 o 
  -1  -6   9      501.76      510.69      8.91 o 
   0  -6   9       49.82       47.05      8.03 o 
   1  -6   9       58.69       68.29      4.14 o 
   2  -6   9      265.30      253.74      7.34 o 
   3  -6   9      366.73      365.59      8.92 o 
   4  -6   9      129.97      141.82      9.87 o 
   5  -6   9       16.18       14.14      4.15 o 
   6  -6   9       26.63       25.92      3.66 o 
   7  -6   9       60.97       59.95      3.29 o 
  -8  -5   9        6.52        9.73      2.71 o 
  -7  -5   9       46.63       61.21      4.29 o 
  -6  -5   9      120.91      155.73      4.45 o 
  -5  -5   9       20.28       28.25      2.37 o 
  -4  -5   9        4.48        6.89      1.67 o 
  -3  -5   9      596.31      596.90     10.57 o 
  -2  -5   9      360.13      351.21      9.29 o 
  -1  -5   9       32.36       33.63      2.34 o 
   0  -5   9      451.00      418.32      9.91 o 
   1  -5   9      924.44      882.66     16.41 o 
   2  -5   9        3.38        4.93      2.77 o 
   3  -5   9       14.40       20.05      2.99 o 
   4  -5   9       93.65       82.15      3.83 o 
   5  -5   9        5.59        4.00      1.85 o 
   6  -5   9      389.31      433.75      9.13 o 
   7  -5   9        1.10        0.40      1.84 o 
   8  -5   9        3.80        4.16      3.85 o 
  -8  -4   9       16.20       21.83      2.68 o 
  -7  -4   9       91.55      102.99      4.54 o 
  -6  -4   9       60.57       45.80      2.55 o 
  -5  -4   9      192.65      165.80      3.92 o 
  -4  -4   9       87.31       93.59      4.82 o 
  -3  -4   9        1.01        1.22      1.37 o 
  -2  -4   9      803.59      756.19     10.82 o 
  -1  -4   9     2585.94     2524.93     29.05 o 
   0  -4   9       53.59       50.63      3.08 o 
   1  -4   9      315.13      333.32      6.91 o 
   2  -4   9       60.87       45.13      5.23 o 
   3  -4   9      219.24      241.37      6.43 o 
   4  -4   9        9.68        8.99      1.96 o 
   5  -4   9      166.70      148.99      4.50 o 
   6  -4   9       18.99       21.29      3.14 o 
   7  -4   9      111.64       99.84      5.85 o 
   8  -4   9        7.79       21.53      3.31 o 
   9  -4   9       94.19      106.71     11.38 o 
  -9  -3   9       61.94       54.07      3.77 o 
  -8  -3   9       52.51       60.42      3.78 o 
  -7  -3   9      102.15       91.56      4.20 o 
  -6  -3   9      499.77      476.97      7.15 o 
  -5  -3   9        0.01       -0.58      1.22 o 
  -4  -3   9       37.68       35.75      2.45 o 
  -3  -3   9        0.37       -0.44      1.30 o 
  -2  -3   9      173.40      178.79      4.17 o 
  -1  -3   9        1.05       -0.34      1.79 o 
   0  -3   9      783.03      760.71      8.92 o 
   1  -3   9        3.78        0.69      1.32 o 
   2  -3   9      340.72      337.93      6.77 o 
   3  -3   9     1013.07     1050.47     23.96 o 
   4  -3   9      818.57      795.70     15.74 o 
   5  -3   9        2.34       -0.53      1.11 o 
   6  -3   9        0.01       -1.40      1.40 o 
   7  -3   9        2.01        4.01      1.81 o 
   8  -3   9       49.69       51.33      2.92 o 
   9  -3   9        0.62        2.88      2.43 o 
  -9  -2   9      371.27      402.55      8.48 o 
  -8  -2   9       24.50       15.41      2.36 o 
  -7  -2   9      113.23      109.66      4.14 o 
  -6  -2   9       10.09        5.45      1.39 o 
  -5  -2   9      366.26      401.29      6.19 o 
  -4  -2   9      286.97      271.67      5.11 o 
  -3  -2   9       84.09       72.89      2.78 o 
  -2  -2   9     1227.64     1194.83     13.97 o 
  -1  -2   9      271.34      247.87      4.83 o 
   0  -2   9      554.85      554.99      7.02 o 
   1  -2   9       94.82       90.01      3.31 o 
   2  -2   9        9.09        8.63      1.88 o 
   3  -2   9      418.64      420.72      7.65 o 
   4  -2   9      857.23      872.77     17.19 o 
   5  -2   9      393.92      416.18      6.10 o 
   6  -2   9        7.16       14.87      2.21 o 
   7  -2   9        2.48        2.67      1.79 o 
   8  -2   9        5.86        2.33      2.17 o 
   9  -2   9        3.31        1.25      2.30 o 
  10  -2   9        8.97       13.36      3.89 o 
  -9  -1   9       62.79       57.54      3.69 o 
  -8  -1   9        1.31        0.48      1.57 o 
  -7  -1   9       13.73       13.97      1.94 o 
  -6  -1   9      499.89      517.49      8.11 o 
  -5  -1   9       15.98       22.82      2.35 o 
  -4  -1   9        7.31        2.11      1.23 o 
  -3  -1   9       19.15       23.44      1.77 o 
  -2  -1   9       13.07       18.30      1.58 o 
  -1  -1   9      345.73      316.39      6.56 o 
   0  -1   9        9.55       22.14      1.97 o 
   1  -1   9      516.10      532.94     10.53 o 
   2  -1   9        2.74        5.49      2.29 o 
   3  -1   9      149.42      137.57      4.64 o 
   4  -1   9      289.26      302.31      5.84 o 
   5  -1   9       55.20       40.47      1.56 o 
   6  -1   9     1506.69     1413.10     15.34 o 
   7  -1   9      392.32      418.44     10.61 o 
   8  -1   9      118.21      109.21      4.25 o 
   9  -1   9       10.99       13.27      1.83 o 
  10  -1   9       45.25       47.18      3.68 o 
 -10   0   9       18.07        6.64      4.18 o 
  -9   0   9       23.28       31.61      3.25 o 
  -8   0   9       17.23       22.09      2.32 o 
  -7   0   9      210.36      202.06      4.79 o 
  -6   0   9      262.64      235.14      5.63 o 
  -5   0   9      921.39      851.30     11.17 o 
  -4   0   9        1.13        4.44      2.26 o 
  -3   0   9      553.51      519.27      7.75 o 
  -2   0   9      560.83      552.03      7.50 o 
  -1   0   9      205.83      227.34      4.57 o 
   0   0   9      350.60      330.47      5.33 o 
   1   0   9      574.28      586.02      7.57 o 
   2   0   9      176.93      179.65      4.06 o 
   3   0   9      122.25      118.89      3.84 o 
   4   0   9      104.42      100.03      2.64 o 
   5   0   9      171.92      158.98      2.98 o 
   6   0   9      225.53      211.35      4.09 o 
   7   0   9      976.18      945.83     10.96 o 
   8   0   9      187.93      173.09      4.90 o 
   9   0   9        0.17        0.03      1.67 o 
  10   0   9       10.70       16.33      2.89 o 
  11   0   9       57.89       66.56      3.63 o 
 -10   1   9        1.21        5.51      2.91 o 
  -9   1   9      188.67      192.40      7.47 o 
  -8   1   9       43.74       45.88      3.11 o 
  -7   1   9        0.00       -1.20      2.00 o 
  -6   1   9      185.18      204.79      5.12 o 
  -5   1   9      406.70      408.02      6.86 o 
  -4   1   9     1251.91     1188.49     14.13 o 
  -3   1   9       51.96       52.58      2.62 o 
  -2   1   9       11.96       19.42      1.26 o 
  -1   1   9      681.32      679.89      7.62 o 
   0   1   9      211.02      190.76      3.02 o 
   1   1   9     1088.33     1055.79     14.55 o 
   2   1   9     1584.22     1585.48     24.86 o 
   3   1   9      123.91      131.28      4.69 o 
   4   1   9      127.04      106.97      2.81 o 
   5   1   9       13.79       16.89      1.58 o 
   6   1   9      876.15      837.51     10.69 o 
   7   1   9      121.01      106.34      3.24 o 
   8   1   9      141.30      131.04      3.76 o 
   9   1   9       28.98       34.30      2.40 o 
  10   1   9       38.95       34.52      2.85 o 
  11   1   9       22.71       20.55      2.65 o 
 -10   2   9       30.57       39.73      4.45 o 
  -9   2   9      258.43      298.81     17.59 o 
  -8   2   9      406.31      401.01      9.22 o 
  -7   2   9      214.47      227.29      5.59 o 
  -6   2   9       81.09       64.67      6.85 o 
  -5   2   9        9.09        9.18      1.34 o 
  -4   2   9      306.29      289.25      4.65 o 
  -3   2   9     1084.73     1066.53     11.58 o 
  -2   2   9      176.86      189.67      3.65 o 
  -1   2   9       82.37       86.56      2.03 o 
   0   2   9      230.28      240.97      5.74 o 
   1   2   9       98.77       74.30      2.18 o 
   2   2   9      165.51      180.76      2.92 o 
   3   2   9        9.86       13.74      1.48 o 
   4   2   9      162.76      163.74      3.27 o 
   5   2   9       56.51       57.09      2.35 o 
   6   2   9       42.53       42.44      2.09 o 
   7   2   9       19.07       25.74      2.03 o 
   8   2   9       68.20       78.69      3.12 o 
   9   2   9      116.89      115.81      3.82 o 
  10   2   9      111.27      126.20     11.36 o 
  11   2   9        7.43        7.50      2.28 o 
 -10   3   9       39.44       28.26      6.52 o 
  -9   3   9       76.51       60.79      5.93 o 
  -8   3   9       61.14       44.51      3.65 o 
  -7   3   9      431.19      431.11      7.81 o 
  -6   3   9        0.03       -0.85      1.26 o 
  -5   3   9       39.49       36.75      2.01 o 
  -4   3   9      157.86      153.63      3.29 o 
  -3   3   9        9.09        8.56      1.24 o 
  -2   3   9        0.71        0.88      0.78 o 
  -1   3   9      188.31      207.47      3.53 o 
   0   3   9      818.78      865.61     10.17 o 
   1   3   9       43.21       34.65      1.69 o 
   2   3   9       77.26       84.63      2.08 o 
   3   3   9      321.21      281.69      5.51 o 
   4   3   9       10.51       16.56      2.22 o 
   5   3   9       12.29       16.82      1.99 o 
   6   3   9       43.03       37.85      3.28 o 
   7   3   9       31.53       31.89      2.30 o 
   8   3   9        3.02        2.54      1.37 o 
   9   3   9        0.02       -0.56      2.31 o 
  10   3   9        0.06        0.98      1.99 o 
  11   3   9        6.90        3.87      2.95 o 
 -10   4   9      244.48      220.19      8.25 o 
  -9   4   9        3.41        5.70      2.03 o 
  -8   4   9      113.77       92.30      4.38 o 
  -7   4   9      334.44      362.50      7.37 o 
  -6   4   9        5.54        3.55      1.41 o 
  -5   4   9       17.91       18.68      1.66 o 
  -4   4   9      306.56      308.81      4.58 o 
  -3   4   9       65.82       71.87      2.26 o 
  -2   4   9       16.84       18.17      1.28 o 
  -1   4   9      676.00      702.12      8.52 o 
   0   4   9      255.90      245.51      4.08 o 
   1   4   9      182.98      177.87      3.28 o 
   2   4   9        0.00        1.08      0.74 o 
   3   4   9       20.21       23.54      1.48 o 
   4   4   9       99.68      104.37      3.56 o 
   5   4   9        0.26        0.19      0.85 o 
   6   4   9        8.91        9.86      1.80 o 
   7   4   9        7.46        6.78      2.16 o 
   8   4   9      315.70      322.33      7.74 o 
   9   4   9      240.57      242.68      6.69 o 
  10   4   9       57.12       58.61      3.84 o 
  11   4   9       61.51       69.87      4.41 o 
  12   4   9       23.69       23.23      3.11 o 
  -9   5   9       14.25        9.80      2.21 o 
  -8   5   9      126.27      121.13      4.61 o 
  -7   5   9      118.37      111.43      3.65 o 
  -6   5   9       47.55       45.98      2.43 o 
  -5   5   9        1.47        1.26      1.24 o 
  -4   5   9      158.37      149.17      3.10 o 
  -3   5   9       38.94       42.97      1.86 o 
  -2   5   9      318.97      316.11      4.38 o 
  -1   5   9       59.26       60.91      1.89 o 
   0   5   9       46.23       47.98      1.93 o 
   1   5   9      578.74      632.33      8.10 o 
   2   5   9      192.89      205.32      3.73 o 
   3   5   9        7.81        3.19      1.26 o 
   4   5   9       96.20       88.35      3.59 o 
   5   5   9       44.04       40.52      2.12 o 
   6   5   9       63.77       53.33      1.66 o 
   7   5   9     2925.00     2844.51     41.28 o 
   8   5   9      157.33      156.88      5.28 o 
   9   5   9      150.88      133.78      5.01 o 
  10   5   9       31.87       31.33      3.14 o 
  11   5   9      116.05      128.37      5.57 o 
  12   5   9        8.57       14.80      2.76 o 
  -9   6   9       45.85       42.24      3.31 o 
  -8   6   9      116.24      128.03      7.34 o 
  -7   6   9       60.21       65.59      3.25 o 
  -6   6   9      240.84      229.47      5.04 o 
  -5   6   9       22.19       22.95      1.83 o 
  -4   6   9      796.93      752.36      9.91 o 
  -3   6   9        2.51        3.88      1.05 o 
  -2   6   9       90.09       90.67      2.30 o 
  -1   6   9      493.87      495.12      5.91 o 
   0   6   9      828.34      776.30      8.89 o 
   1   6   9      786.45      736.68     11.16 o 
   2   6   9       88.39       84.64      2.27 o 
   3   6   9      501.92      516.66      7.00 o 
   4   6   9      551.45      509.41      7.71 o 
   5   6   9       20.00       21.56      1.68 o 
   6   6   9      770.56      718.71     12.08 o 
   7   6   9        4.09        1.54      1.19 o 
   8   6   9      170.54      160.78      5.47 o 
   9   6   9       35.38       31.08      3.13 o 
  10   6   9        0.20       -1.45      1.83 o 
  11   6   9       40.51       42.20      3.80 o 
  12   6   9        2.27        5.35      4.61 o 
  -9   7   9        3.67        3.31      2.15 o 
  -8   7   9       52.88       58.60      3.28 o 
  -7   7   9       27.53       35.61      2.80 o 
  -6   7   9       22.51       22.17      2.11 o 
  -5   7   9      777.95      741.73     10.38 o 
  -4   7   9      279.30      257.74      4.66 o 
  -3   7   9      140.29      153.86      3.41 o 
  -2   7   9        2.57        3.51      1.02 o 
  -1   7   9       76.39       71.17      2.46 o 
   0   7   9        4.85        7.48      1.09 o 
   1   7   9       13.72        8.73      1.22 o 
   2   7   9       49.02       67.11      2.30 o 
   3   7   9      195.56      185.57      3.66 o 
   4   7   9      161.04      159.13      3.77 o 
   5   7   9      504.26      504.50      7.74 o 
   6   7   9        6.14        4.33      1.29 o 
   7   7   9      333.83      359.41      6.88 o 
   8   7   9      279.10      276.45      9.92 o 
   9   7   9       26.42       27.16      2.22 o 
  10   7   9        0.09       -1.82      1.82 o 
  11   7   9        0.13       -0.70      2.13 o 
  -8   8   9      188.53      180.73      5.05 o 
  -7   8   9      146.95      134.37      4.19 o 
  -6   8   9      127.57      122.03      3.90 o 
  -5   8   9      786.96      780.47     10.02 o 
  -4   8   9       63.60       58.35      2.89 o 
  -3   8   9      711.88      707.28      8.95 o 
  -2   8   9        1.39        0.37      1.16 o 
  -1   8   9        8.17       10.55      1.23 o 
   0   8   9        6.78       15.64      1.42 o 
   1   8   9     1743.90     1785.62     18.00 o 
   2   8   9      385.68      356.96      5.25 o 
   3   8   9       11.42       13.79      1.47 o 
   4   8   9      200.04      204.64      4.49 o 
   5   8   9      491.88      455.11      7.43 o 
   6   8   9      279.00      277.84      5.52 o 
   7   8   9       84.33       59.92      3.13 o 
   8   8   9        7.38        5.81      2.01 o 
   9   8   9       44.90       46.78      2.86 o 
  10   8   9        8.30        9.22      1.79 o 
  11   8   9        0.34        0.79      2.91 o 
  -8   9   9      695.37      674.77     10.76 o 
  -7   9   9       37.88       36.91      2.81 o 
  -6   9   9      262.52      233.28      5.43 o 
  -5   9   9       32.96       29.94      2.61 o 
  -4   9   9      455.00      448.87      6.88 o 
  -3   9   9        0.01       -0.89      1.14 o 
  -2   9   9      445.00      427.26      6.36 o 
  -1   9   9      272.31      274.82      5.22 o 
   0   9   9     1021.66     1006.72     11.33 o 
   1   9   9      620.82      650.63      8.13 o 
   2   9   9       98.41      102.94      2.74 o 
   3   9   9       42.32       42.09      2.42 o 
   4   9   9       21.02       22.60      3.00 o 
   5   9   9      341.79      324.28      6.10 o 
   6   9   9      229.80      210.43      4.83 o 
   7   9   9     2520.25     2422.81     28.33 o 
   8   9   9      441.29      444.57      8.56 o 
   9   9   9      243.21      222.24      5.96 o 
  10   9   9       12.03       11.91      2.07 o 
  11   9   9       20.60       23.91      3.39 o 
  -7  10   9        0.40       -0.44      1.75 o 
  -6  10   9      215.70      232.12      5.53 o 
  -5  10   9        7.82        9.81      1.77 o 
  -4  10   9      391.62      401.69      6.56 o 
  -3  10   9       33.08       31.88      2.17 o 
  -2  10   9       34.38       31.94      2.44 o 
  -1  10   9        0.06        1.28      1.36 o 
   0  10   9       98.07       93.89      3.29 o 
   1  10   9       13.76       16.14      1.68 o 
   2  10   9      717.85      729.40      9.62 o 
   3  10   9      196.31      184.00      4.11 o 
   4  10   9        4.66        3.88      1.47 o 
   5  10   9      158.25      157.41      4.23 o 
   6  10   9       33.38       35.29      2.31 o 
   7  10   9       11.82       10.51      1.65 o 
   8  10   9      889.05      830.92     12.09 o 
   9  10   9      149.28      146.16      4.35 o 
  10  10   9        9.53        7.15      2.04 o 
  -6  11   9        8.81        9.01      2.22 o 
  -5  11   9       40.62       47.11      2.86 o 
  -4  11   9       29.15       22.16      2.18 o 
  -3  11   9      393.70      403.20      8.69 o 
  -2  11   9       63.81       61.95      3.75 o 
  -1  11   9       72.10       73.34      3.52 o 
   0  11   9       43.46       38.12      2.68 o 
   1  11   9       25.21       17.14      2.57 o 
   2  11   9       74.88       72.16      2.96 o 
   3  11   9       32.38       34.65      2.11 o 
   4  11   9      113.53      124.49      3.53 o 
   5  11   9      410.94      378.59      6.51 o 
   6  11   9        6.87        3.51      1.47 o 
   7  11   9        0.06        0.98      2.15 o 
   8  11   9       30.39       24.70      2.24 o 
   9  11   9        0.87        0.91      1.68 o 
  10  11   9       24.47       32.07      3.03 o 
  -5  12   9      135.88      130.86      5.83 o 
  -4  12   9      106.32      127.49      5.97 o 
  -3  12   9      242.66      248.35     11.81 o 
  -2  12   9      325.07      308.11      8.81 o 
  -1  12   9        7.70        7.46      2.48 o 
   0  12   9       75.24       86.37      5.20 o 
   1  12   9       13.07       14.71      2.10 o 
   2  12   9      131.93      148.00      4.41 o 
   3  12   9      684.36      700.02      9.87 o 
   4  12   9        8.38        9.59      1.90 o 
   5  12   9       54.26       54.58      3.19 o 
   6  12   9       38.85       32.77      2.40 o 
   7  12   9        1.14       -0.41      1.44 o 
   8  12   9        0.02        2.12      1.63 o 
   9  12   9       10.87       14.18      2.27 o 
  -4  13   9       49.83       49.69      5.27 o 
  -3  13   9        3.86        7.11      2.64 o 
  -2  13   9        0.93       -0.72      2.22 o 
  -1  13   9      141.46      146.86      6.31 o 
   0  13   9      361.27      335.13     12.95 o 
   1  13   9        3.61        8.38      2.66 o 
   2  13   9      233.40      218.89      6.43 o 
   3  13   9       99.73      108.29      5.45 o 
   4  13   9        0.38       -1.42      1.73 o 
   5  13   9        1.91        0.00      1.91 o 
   6  13   9      311.07      318.16      7.78 o 
   7  13   9        2.42        2.81      2.07 o 
   8  13   9       87.81      103.63      5.10 o 
  -2  14   9       11.61        8.39      2.90 o 
  -1  14   9       15.83       10.57      2.94 o 
   0  14   9        9.33        8.81      2.86 o 
   1  14   9        7.35        3.83      2.65 o 
   2  14   9       28.81       33.47      3.95 o 
   3  14   9       77.50       69.76      4.40 o 
   4  14   9        0.20       -2.10      2.10 o 
   5  14   9        0.98        2.01      2.09 o 
   6  14   9      193.24      197.80      6.30 o 
   7  14   9        0.10        0.04      2.03 o 
   0  15   9      132.28      141.30      6.87 o 
   1  15   9       12.15       17.72      4.42 o 
   2  15   9      407.02      447.87     11.95 o 
   3  15   9      100.77       84.85      5.88 o 
   4  15   9      243.14      230.92     18.21 o 
  -1  -8  10       15.70       19.75      4.00 o 
   0  -8  10       11.88       10.58      3.00 o 
   1  -8  10      252.43      256.90     11.87 o 
  -4  -7  10       90.49       98.38      4.27 o 
  -3  -7  10       86.90      102.00      5.21 o 
  -2  -7  10       30.64       42.86      2.85 o 
  -1  -7  10       59.51       61.72      6.43 o 
   0  -7  10       24.70       22.13      3.34 o 
   1  -7  10       62.92       60.44      4.59 o 
   2  -7  10       19.31       24.61      4.01 o 
   3  -7  10        2.48        8.68      2.50 o 
   4  -7  10      111.97      125.89      8.65 o 
  -6  -6  10       94.21      129.23      5.06 o 
  -5  -6  10        8.18        9.26      2.27 o 
  -4  -6  10       43.86       50.29      3.26 o 
  -3  -6  10      107.50      101.35      4.22 o 
  -2  -6  10      127.92      122.06      4.20 o 
  -1  -6  10       94.29       99.79      5.35 o 
   0  -6  10        2.02        5.94      2.37 o 
   1  -6  10      123.39      142.30      5.83 o 
   2  -6  10      185.78      210.87      6.84 o 
   3  -6  10       27.05       16.94      2.63 o 
   4  -6  10      186.99      224.56      7.99 o 
   5  -6  10       16.10       25.44      5.10 o 
  -7  -5  10       33.03       37.18      4.74 o 
  -6  -5  10        2.71        4.35      1.78 o 
  -5  -5  10      207.65      225.17      5.76 o 
  -4  -5  10       11.25        5.72      1.93 o 
  -3  -5  10        2.56        3.38      1.94 o 
  -2  -5  10      411.79      405.15      8.08 o 
  -1  -5  10       46.47       49.77      2.68 o 
   0  -5  10       39.17       37.32      3.57 o 
   1  -5  10        9.00       11.40      2.43 o 
   2  -5  10        0.85        4.22      2.03 o 
   3  -5  10      207.29      224.43      6.68 o 
   4  -5  10        1.43        1.36      1.78 o 
   5  -5  10      136.18      138.54      4.87 o 
   6  -5  10       20.91       34.39      2.74 o 
   7  -5  10        9.69        6.40      2.21 o 
  -7  -4  10       55.63       56.24      3.68 o 
  -6  -4  10        0.53        1.46      1.82 o 
  -5  -4  10      116.43      126.14      6.53 o 
  -4  -4  10       54.69       58.04      2.93 o 
  -3  -4  10      104.99       98.46      3.37 o 
  -2  -4  10        2.65        5.74      1.52 o 
  -1  -4  10        7.77       11.81      1.80 o 
   0  -4  10      284.50      297.16      8.07 o 
   1  -4  10       16.68       13.60      2.43 o 
   2  -4  10      228.93      209.97      9.51 o 
   3  -4  10     1252.08     1223.25     20.91 o 
   4  -4  10       26.77       25.44      2.57 o 
   5  -4  10       20.42       20.31      2.23 o 
   6  -4  10       10.61        6.06      1.60 o 
   7  -4  10        3.73        9.64      3.73 o 
   8  -4  10       30.18       36.40      5.14 o 
  -8  -3  10       14.29       19.40      2.70 o 
  -7  -3  10       27.19       30.38      2.87 o 
  -6  -3  10       35.63       30.83      2.22 o 
  -5  -3  10       12.74       15.29      1.91 o 
  -4  -3  10        8.03        7.61      1.60 o 
  -3  -3  10       32.08       40.15      2.92 o 
  -2  -3  10      246.55      235.46      5.09 o 
  -1  -3  10     1450.23     1376.86     17.34 o 
   0  -3  10       18.30       15.33      2.14 o 
   1  -3  10     1122.52     1121.89     16.82 o 
   2  -3  10      613.82      614.27     10.64 o 
   3  -3  10      705.87      713.32     11.71 o 
   4  -3  10        9.37       13.32      1.80 o 
   5  -3  10       14.68        9.82      1.62 o 
   6  -3  10       57.83       43.77      2.34 o 
   7  -3  10       32.57       33.41      3.72 o 
   8  -3  10       59.50       63.83      5.94 o 
  -8  -2  10       33.87       22.50      3.01 o 
  -7  -2  10       30.03       39.39      3.10 o 
  -6  -2  10       18.41       17.73      2.05 o 
  -5  -2  10       41.68       44.09      2.75 o 
  -4  -2  10      560.00      533.98      8.07 o 
  -3  -2  10       92.52      101.65      3.25 o 
  -2  -2  10      115.43      123.88      3.33 o 
  -1  -2  10       80.17       82.39      2.94 o 
   0  -2  10     1966.11     1860.84     19.59 o 
   1  -2  10     1823.19     1770.85     24.46 o 
   2  -2  10      501.80      508.23      9.18 o 
   3  -2  10       43.48       46.94      2.81 o 
   4  -2  10      160.68      150.19      4.23 o 
   5  -2  10       99.32       83.56      3.12 o 
   6  -2  10       97.24       86.83      3.04 o 
   7  -2  10      102.13       92.57      5.38 o 
   8  -2  10        7.94        8.34      2.55 o 
   9  -2  10       37.53       43.49      5.28 o 
  -9  -1  10       95.44      103.27      5.53 o 
  -8  -1  10        0.28       -1.69      1.69 o 
  -7  -1  10        6.14        7.14      2.31 o 
  -6  -1  10        0.28        3.02      1.90 o 
  -5  -1  10        2.13       -0.16      1.43 o 
  -4  -1  10       26.50       23.42      1.99 o 
  -3  -1  10        7.34        6.76      1.41 o 
  -2  -1  10      762.21      781.08     10.02 o 
  -1  -1  10        2.47        3.02      1.39 o 
   0  -1  10       65.10       58.02      2.69 o 
   1  -1  10      504.85      507.09      9.13 o 
   2  -1  10      299.06      283.99      8.07 o 
   3  -1  10     1563.20     1549.73     21.54 o 
   4  -1  10       96.08       95.41      3.40 o 
   5  -1  10       80.47       67.57      4.41 o 
   6  -1  10       76.71       87.31      3.19 o 
   7  -1  10        7.35       11.53      1.52 o 
   8  -1  10      213.06      221.72      4.81 o 
   9  -1  10       23.35       19.11      3.70 o 
  10  -1  10      252.03      298.41      7.60 o 
  -9   0  10       19.98        8.41      2.82 o 
  -8   0  10       58.48       58.55      3.66 o 
  -7   0  10      113.38      104.63      4.79 o 
  -6   0  10       55.91       60.72      3.83 o 
  -5   0  10       14.99        7.30      1.73 o 
  -4   0  10     2221.42     2112.90     25.78 o 
  -3   0  10       45.59       44.69      2.30 o 
  -2   0  10       87.36      107.75      4.00 o 
  -1   0  10        7.22        4.20      1.13 o 
   0   0  10      209.86      240.66      4.70 o 
   1   0  10       34.19       39.40      1.43 o 
   2   0  10      266.25      275.04      6.02 o 
   3   0  10      117.32      120.11      4.70 o 
   4   0  10      667.61      658.11     16.62 o 
   5   0  10       57.01       53.75      2.65 o 
   6   0  10        4.63        3.57      1.35 o 
   7   0  10       30.28       24.99      3.84 o 
   8   0  10      151.45      145.20      7.92 o 
   9   0  10       51.55       63.28      3.10 o 
  10   0  10        0.05       -1.67      1.67 o 
  -9   1  10       21.04       22.54      3.11 o 
  -8   1  10       97.08      114.66      5.13 o 
  -7   1  10       30.65       31.44      2.78 o 
  -6   1  10      105.18      106.11      3.93 o 
  -5   1  10       14.06        6.35      2.08 o 
  -4   1  10      402.11      382.97      7.03 o 
  -3   1  10     1234.84     1176.41     17.99 o 
  -2   1  10      296.75      329.67      5.93 o 
  -1   1  10      133.19      149.67      4.19 o 
   0   1  10      379.33      358.39     16.21 o 
   1   1  10      582.79      597.78      8.02 o 
   2   1  10       30.33       33.36      2.92 o 
   3   1  10       18.34       25.74      3.07 o 
   4   1  10        6.43        1.72      2.57 o 
   5   1  10      389.22      343.40      7.63 o 
   6   1  10      457.46      395.95      8.36 o 
   7   1  10       17.28       25.74      2.28 o 
   8   1  10       14.41       14.02      1.92 o 
   9   1  10        1.68        3.67      1.65 o 
  10   1  10      258.71      270.20     13.98 o 
  11   1  10        2.71        4.41      3.31 o 
  -9   2  10       14.93        5.27      2.46 o 
  -8   2  10       30.78       30.96      3.28 o 
  -7   2  10       49.52       45.17      3.91 o 
  -6   2  10      369.55      376.01      8.99 o 
  -5   2  10      413.64      404.84      7.36 o 
  -4   2  10       49.91       51.45      2.57 o 
  -3   2  10      612.75      597.28      9.13 o 
  -2   2  10      252.22      273.72      7.66 o 
  -1   2  10      409.39      434.61      8.03 o 
   0   2  10      177.12      163.36      8.08 o 
   1   2  10      131.12      120.17      2.57 o 
   2   2  10       51.92       52.58      3.28 o 
   3   2  10       13.59       16.71      2.30 o 
   4   2  10      112.84      104.19      4.04 o 
   5   2  10      959.30      931.39     16.04 o 
   6   2  10       23.33       30.64      3.21 o 
   7   2  10       54.04       58.69      4.47 o 
   8   2  10        5.62        4.20      1.66 o 
   9   2  10       17.81       23.32      2.45 o 
  10   2  10        1.69        3.52      1.84 o 
  11   2  10       56.74       79.64      4.22 o 
  -9   3  10      120.26      114.68      5.41 o 
  -8   3  10      430.41      467.49     13.06 o 
  -7   3  10       35.88       27.71      2.61 o 
  -6   3  10        3.45        7.57      1.85 o 
  -5   3  10      658.60      671.59     10.54 o 
  -4   3  10      135.12      125.99      3.07 o 
  -3   3  10      124.89      116.98      3.47 o 
  -2   3  10        3.50        5.47      1.40 o 
  -1   3  10        1.36        2.74      1.15 o 
   0   3  10       17.33       17.79      1.60 o 
   1   3  10      848.42      823.77     12.72 o 
   2   3  10      231.44      241.34      4.42 o 
   3   3  10        1.20        0.12      0.70 o 
   4   3  10        4.19        9.18      2.47 o 
   5   3  10       19.03       14.52      2.13 o 
   6   3  10       28.17       29.51      2.57 o 
   7   3  10     1271.80     1328.43     21.29 o 
   8   3  10      315.73      304.56      8.36 o 
   9   3  10      423.82      406.71      9.15 o 
  10   3  10       27.96       43.39      3.41 o 
  11   3  10      108.42      120.79      5.16 o 
  -9   4  10       15.45       15.76      3.01 o 
  -8   4  10      245.86      234.51      7.01 o 
  -7   4  10      179.74      165.45      6.67 o 
  -6   4  10       44.58       36.64      2.40 o 
  -5   4  10       12.84       10.04      1.63 o 
  -4   4  10       51.07       57.15      2.39 o 
  -3   4  10       18.82       18.73      1.72 o 
  -2   4  10      326.92      281.01      9.95 o 
  -1   4  10       26.94       33.26      2.08 o 
   0   4  10      380.51      388.12      8.57 o 
   3   4  10       92.79       73.22      2.82 o 
   4   4  10       18.67       25.53      1.27 o 
   5   4  10        8.35        9.32      1.67 o 
   6   4  10      549.10      526.08     12.85 o 
   7   4  10      238.85      217.28      6.10 o 
   8   4  10      175.90      172.12     10.11 o 
   9   4  10       38.05       50.54      3.56 o 
  10   4  10        0.19        1.34      3.93 o 
  11   4  10      259.13      291.36      8.14 o 
  -9   5  10       11.97        9.05      2.69 o 
  -8   5  10        2.51        4.66      2.02 o 
  -7   5  10      164.54      176.46      6.46 o 
  -6   5  10       61.98       59.85      3.03 o 
  -5   5  10       10.73        9.00      1.65 o 
  -4   5  10     2106.55     2104.91     23.20 o 
  -3   5  10      957.25      932.46     11.72 o 
  -2   5  10      838.76      871.34     10.97 o 
  -1   5  10       57.51       68.50      2.64 o 
   0   5  10        0.05        2.75      1.10 o 
   1   5  10      269.86      278.58      5.69 o 
   2   5  10        0.01       -0.13      0.78 o 
   3   5  10     1533.63     1504.49     29.81 o 
   4   5  10      817.73      790.72      9.66 o 
   5   5  10     1579.93     1555.19     17.55 o 
   6   5  10     1889.54     1830.65     29.46 o 
   7   5  10       55.34       48.94      3.39 o 
   8   5  10      210.50      180.08      7.06 o 
   9   5  10       27.72       28.87      3.78 o 
  10   5  10       15.24       16.89      2.58 o 
  11   5  10        3.61        5.18      3.21 o 
  -8   6  10      122.56      107.95      4.56 o 
  -7   6  10       10.91       12.03      2.17 o 
  -6   6  10       16.44       15.81      2.15 o 
  -5   6  10        0.72        0.08      1.37 o 
  -4   6  10      245.59      265.12      5.84 o 
  -3   6  10      239.29      232.15      5.26 o 
  -2   6  10      128.92      119.94      3.29 o 
  -1   6  10       13.14       11.63      1.65 o 
   0   6  10      139.40      146.92      3.47 o 
   1   6  10        1.63        1.12      1.16 o 
   2   6  10      732.11      711.18     10.01 o 
   3   6  10      144.37      149.17      4.84 o 
   4   6  10        2.95        2.30      1.14 o 
   5   6  10      248.55      248.71      4.78 o 
   6   6  10       49.03       47.46      2.35 o 
   7   6  10       56.44       63.87      4.32 o 
   8   6  10       61.91       62.81      4.02 o 
   9   6  10       25.86       36.27      3.35 o 
  10   6  10      117.91      106.20      5.10 o 
  11   6  10       25.34       27.90      3.43 o 
  -8   7  10       39.93       56.83      6.18 o 
  -7   7  10       71.42       67.53      4.31 o 
  -6   7  10       11.94       13.50      2.43 o 
  -5   7  10       11.62       11.25      2.34 o 
  -4   7  10        8.89        9.83      1.89 o 
  -3   7  10      144.98      154.18      4.34 o 
  -2   7  10       41.74       50.28      2.53 o 
  -1   7  10      593.52      592.98      8.38 o 
   0   7  10      123.72      145.72      4.10 o 
   1   7  10      642.74      625.21      7.78 o 
   2   7  10      183.67      163.80      3.61 o 
   3   7  10      371.62      369.19      5.79 o 
   4   7  10      630.63      632.67      9.18 o 
   5   7  10        1.83        0.43      1.19 o 
   6   7  10      103.13      100.24      3.15 o 
   7   7  10       68.25       45.94      2.53 o 
   8   7  10       69.71       61.43      2.66 o 
   9   7  10       11.75       15.54      2.64 o 
  10   7  10      178.36      190.58      6.68 o 
  11   7  10       73.06       69.20      6.17 o 
  -8   8  10       99.27      118.28      5.65 o 
  -7   8  10        7.16        6.10      2.42 o 
  -6   8  10        4.37        8.60      2.36 o 
  -5   8  10      250.27      235.31      6.70 o 
  -4   8  10        7.68        6.09      2.02 o 
  -3   8  10      138.94      134.81      4.51 o 
  -2   8  10       99.41       85.93      3.46 o 
  -1   8  10       16.80       18.68      1.62 o 
   0   8  10      178.30      181.00      3.67 o 
   1   8  10      134.91      136.18      3.16 o 
   2   8  10      138.82      129.85      3.29 o 
   3   8  10       15.19       17.22      1.63 o 
   4   8  10      290.50      270.04      6.07 o 
   5   8  10      297.46      312.25      5.91 o 
   6   8  10      814.51      787.79     11.17 o 
   7   8  10      542.20      500.19     10.42 o 
   8   8  10       72.16       73.32      3.31 o 
   9   8  10       87.32       85.04      3.42 o 
  10   8  10       25.82       30.10      3.44 o 
  11   8  10       30.52       38.99      3.90 o 
  -7   9  10      190.65      176.57      6.98 o 
  -6   9  10      141.06      149.45      5.62 o 
  -5   9  10      159.06      166.62      6.23 o 
  -4   9  10      101.58       99.20      4.50 o 
  -3   9  10      161.64      183.56      5.58 o 
  -2   9  10      471.99      485.01      8.55 o 
  -1   9  10      159.81      163.93      4.53 o 
   0   9  10        3.16        4.26      1.24 o 
   1   9  10      492.26      491.88      6.80 o 
   2   9  10      464.82      452.09      6.91 o 
   3   9  10     1109.94     1109.67     14.53 o 
   4   9  10       35.21       29.24      2.21 o 
   5   9  10       18.04       12.85      1.92 o 
   6   9  10      302.74      295.49      5.97 o 
   7   9  10       11.31        5.08      1.62 o 
   8   9  10        2.41        2.16      1.65 o 
   9   9  10        0.11        0.32      1.59 o 
  10   9  10        1.17        1.36      1.57 o 
  -6  10  10       46.64       36.96      3.61 o 
  -5  10  10        8.79        5.33      1.99 o 
  -4  10  10       57.53       58.32      3.49 o 
  -3  10  10      153.43      134.56      4.47 o 
  -2  10  10      581.14      528.03      9.85 o 
  -1  10  10      125.91      143.21      4.37 o 
   0  10  10       75.51       83.41      3.70 o 
   1  10  10       27.57       35.27      2.07 o 
   2  10  10        3.97        3.95      1.46 o 
   3  10  10      176.19      174.26      4.47 o 
   4  10  10      406.07      384.39      7.03 o 
   5  10  10       64.57       52.75      2.93 o 
   6  10  10       17.95       17.60      2.04 o 
   7  10  10      139.61      118.20      3.90 o 
   8  10  10      164.37      160.18      5.00 o 
   9  10  10      596.15      582.79     16.37 o 
  10  10  10       10.98        6.84      1.96 o 
  -6  11  10      130.01      138.69      5.83 o 
  -5  11  10        2.95        0.34      1.88 o 
  -4  11  10        1.71        2.32      1.84 o 
  -3  11  10       52.33       54.59      4.52 o 
  -2  11  10       56.26       64.72      3.60 o 
  -1  11  10      136.17      140.30      4.03 o 
   0  11  10       38.44       38.50      2.80 o 
   1  11  10      149.86      165.72      6.57 o 
   2  11  10        1.14       -0.50      1.33 o 
   3  11  10        6.96        7.99      1.57 o 
   4  11  10       88.42      106.21      3.51 o 
   5  11  10        8.63       10.44      1.74 o 
   6  11  10       21.25       14.98      2.07 o 
   7  11  10        1.02        0.28      1.41 o 
   8  11  10       82.61       80.51      3.48 o 
   9  11  10       55.38       46.49      3.05 o 
  -5  12  10        1.74       -0.91      2.36 o 
  -4  12  10       81.16       69.47      6.41 o 
  -3  12  10      184.02      201.47     12.62 o 
  -2  12  10      516.00      469.68      9.81 o 
  -1  12  10        0.00        1.43      1.96 o 
   0  12  10       37.79       54.52      3.28 o 
   1  12  10        8.90        8.55      1.92 o 
   2  12  10       52.27       59.60      3.98 o 
   3  12  10        4.24        2.73      1.65 o 
   4  12  10      208.13      217.49      5.40 o 
   5  12  10        6.74        5.85      1.68 o 
   6  12  10       40.58       35.50      2.54 o 
   7  12  10        0.84        0.79      1.50 o 
   8  12  10        4.75       10.42      1.97 o 
   9  12  10      108.18       99.07      5.20 o 
  -3  13  10       22.41       15.18      3.28 o 
  -2  13  10       46.42       43.04      4.22 o 
  -1  13  10       65.54       64.23      6.36 o 
   0  13  10       43.59       50.06      4.41 o 
   1  13  10       34.06       31.75      3.20 o 
   2  13  10        7.68       10.43      2.39 o 
   3  13  10      164.88      172.40      8.78 o 
   4  13  10       54.66       68.22      6.63 o 
   5  13  10      176.68      160.88      7.57 o 
   6  13  10       57.71       52.29      3.72 o 
   7  13  10       32.72       34.61      3.26 o 
   8  13  10        9.70        8.32      2.88 o 
  -2  14  10      239.57      231.26      8.19 o 
  -1  14  10       47.44       51.03      4.79 o 
   0  14  10       36.82       26.41      3.75 o 
   1  14  10       28.76       27.74      3.77 o 
   2  14  10       10.62       11.36      3.03 o 
   3  14  10       78.10       60.36      4.88 o 
   4  14  10      300.99      304.71      9.27 o 
   5  14  10        0.65       -1.54      1.93 o 
   6  14  10      269.27      285.92      7.69 o 
   2  15  10       80.96       85.88      5.93 o 
   3  15  10      208.98      223.23     10.47 o 
  -1  -7  11       39.41       49.58      4.67 o 
   0  -7  11        5.10        3.16      2.73 o 
   1  -7  11      142.04      149.55     10.15 o 
  -4  -6  11        1.14        1.17      1.93 o 
  -3  -6  11      104.30      126.13      4.75 o 
  -2  -6  11       21.06       14.10      2.55 o 
  -1  -6  11        9.06       13.43      4.31 o 
   0  -6  11        7.26        5.06      2.63 o 
   1  -6  11       96.15      113.65      5.65 o 
   2  -6  11        5.67        4.38      2.17 o 
   3  -6  11        8.41       10.03      2.74 o 
   4  -6  11       16.87       24.82      3.08 o 
  -5  -5  11        8.31        5.00      2.27 o 
  -4  -5  11      219.30      259.61      7.22 o 
  -3  -5  11      169.24      188.63      7.47 o 
  -2  -5  11      382.39      397.71      8.11 o 
  -1  -5  11       13.84       10.72      2.85 o 
   0  -5  11       56.00       42.48      3.96 o 
   1  -5  11       13.23       23.81      3.22 o 
   2  -5  11       29.06       28.94      3.22 o 
   3  -5  11       23.41       15.51      2.63 o 
   4  -5  11        1.18        2.18      2.19 o 
   5  -5  11        1.62       -1.89      3.23 o 
  -6  -4  11       36.61       47.99      7.36 o 
  -5  -4  11       18.41       21.16      2.72 o 
  -4  -4  11        1.88        0.82      1.83 o 
  -3  -4  11       26.27       17.99      2.36 o 
  -2  -4  11       27.63       23.28      2.44 o 
  -1  -4  11        0.00       -0.68      1.30 o 
   0  -4  11       68.85       71.03      4.66 o 
   1  -4  11        4.90        3.44      2.56 o 
   2  -4  11      416.15      468.22     10.73 o 
   3  -4  11        0.81       -0.35      1.79 o 
   4  -4  11       49.19       50.14      3.51 o 
   5  -4  11      116.24      112.16      5.10 o 
   6  -4  11       89.37       86.38      3.80 o 
   7  -4  11       31.19       41.15      7.34 o 
  -7  -3  11       23.88       35.09      4.44 o 
  -6  -3  11       51.94       48.31      4.55 o 
  -5  -3  11       21.94       20.87      2.38 o 
  -4  -3  11       35.84       37.09      2.75 o 
  -3  -3  11       66.64       71.02      3.39 o 
  -2  -3  11      166.56      176.07      5.73 o 
  -1  -3  11      488.07      489.40      7.94 o 
   0  -3  11      860.42      898.55     18.43 o 
   1  -3  11        1.69       -0.69      1.60 o 
   2  -3  11      249.63      256.92      6.30 o 
   3  -3  11       14.79       11.47      2.07 o 
   4  -3  11        5.32        1.64      1.78 o 
   5  -3  11       42.45       51.80      3.14 o 
   6  -3  11       88.96      108.67      5.06 o 
   7  -3  11       14.49       13.43      1.78 o 
   8  -3  11        0.03       -0.23      4.07 o 
  -8  -2  11        1.84       -9.49      9.49 o 
  -7  -2  11        6.88        9.09      3.10 o 
  -6  -2  11      126.87      134.77      7.24 o 
  -5  -2  11       14.55       18.32      2.23 o 
  -4  -2  11       74.54       64.76      3.38 o 
  -3  -2  11      531.07      481.07      8.29 o 
  -2  -2  11      851.98      902.23     12.68 o 
  -1  -2  11       55.83       62.96      2.83 o 
   0  -2  11        0.05       -0.81      0.81 o 
   1  -2  11        4.79        1.97      1.67 o 
   2  -2  11       18.27       17.43      2.18 o 
   3  -2  11      182.68      189.69      7.01 o 
   4  -2  11       84.21       72.31      3.35 o 
   5  -2  11       59.06       67.09      3.11 o 
   6  -2  11        9.77       15.39      1.84 o 
   7  -2  11       26.42       24.86      1.98 o 
   8  -2  11        1.08        0.72      3.66 o 
  -8  -1  11      125.26      126.23      6.55 o 
  -7  -1  11      226.78      226.21      8.15 o 
  -6  -1  11       95.80       89.20      5.73 o 
  -5  -1  11        6.43       14.76      2.44 o 
  -4  -1  11       21.25        9.36      2.66 o 
  -3  -1  11      332.80      381.87      7.90 o 
  -2  -1  11      124.86       94.76      3.33 o 
  -1  -1  11        3.60        5.31      3.09 o 
   0  -1  11      136.65      129.14      4.31 o 
   1  -1  11      356.16      360.64      7.58 o 
   2  -1  11      195.96      190.29      5.73 o 
   3  -1  11      251.24      224.45     18.05 o 
   4  -1  11      117.68      128.05      4.10 o 
   5  -1  11      199.07      194.05      5.02 o 
   6  -1  11      228.57      260.52     12.29 o 
   7  -1  11       76.03       66.62      4.82 o 
   8  -1  11        4.86        3.41      1.54 o 
   9  -1  11       83.29       85.37      6.59 o 
  -8   0  11       12.91       12.49      3.33 o 
  -7   0  11       10.01       16.40      3.33 o 
  -6   0  11      392.43      412.26     10.97 o 
  -5   0  11      225.13      220.11      6.32 o 
  -4   0  11     1167.01     1183.86     18.29 o 
  -3   0  11      376.61      391.17      8.18 o 
  -2   0  11       83.28       84.70      3.30 o 
  -1   0  11       28.42       26.40      2.04 o 
   0   0  11       72.85       63.34      2.68 o 
   1   0  11       12.92       13.39      2.69 o 
   2   0  11      218.67      214.18      7.64 o 
   3   0  11       73.84       70.75      5.07 o 
   4   0  11      223.77      239.74      6.60 o 
   5   0  11      132.57      148.93      4.34 o 
   6   0  11      131.32      116.84      4.22 o 
   7   0  11        9.08       10.75      1.99 o 
   8   0  11      100.28      122.17      8.68 o 
   9   0  11       21.47       14.95      2.01 o 
  -8   1  11       82.97       96.38      7.35 o 
  -7   1  11       16.38       21.42      3.43 o 
  -6   1  11       53.87       58.22      6.20 o 
  -5   1  11       44.36       42.34      3.32 o 
  -4   1  11      117.41      117.45      4.52 o 
  -3   1  11        0.07        1.11      1.87 o 
  -2   1  11        0.00        0.03      1.53 o 
  -1   1  11       16.92       18.11      2.01 o 
   0   1  11       67.83       73.45      5.25 o 
   1   1  11        4.78        6.12      1.61 o 
   2   1  11       47.96       51.10      3.50 o 
   3   1  11      101.47       95.98     10.86 o 
   4   1  11      471.25      449.02     10.93 o 
   5   1  11      762.01      713.06     13.41 o 
   6   1  11       32.71       34.41      2.79 o 
   7   1  11       16.50       16.86      2.32 o 
   8   1  11      146.83      130.44      4.47 o 
   9   1  11        0.77        0.61      1.59 o 
  10   1  11        0.26       -0.43      1.65 o 
  -8   2  11      342.82      361.01     11.48 o 
  -7   2  11        0.71       -1.09      2.29 o 
  -6   2  11        0.04        1.31      2.25 o 
  -5   2  11      177.26      150.51      5.79 o 
  -4   2  11      850.62      869.28     14.37 o 
  -3   2  11      864.27      832.36     18.20 o 
  -2   2  11      640.26      645.03     11.19 o 
  -1   2  11       81.98       90.77      3.63 o 
   0   2  11       83.28       90.32      3.33 o 
   1   2  11      194.52      202.08      5.89 o 
   2   2  11        0.06       -0.48      0.86 o 
   3   2  11      362.69      396.18     14.00 o 
   4   2  11      816.09      735.35     13.69 o 
   5   2  11       38.27       36.59      2.97 o 
   6   2  11      454.34      439.37     10.89 o 
   7   2  11       16.95       29.99      4.00 o 
   8   2  11       58.64       54.26      3.29 o 
   9   2  11      330.45      334.79      8.49 o 
  10   2  11       11.13       10.25      2.19 o 
  -8   3  11        8.47       10.89      3.07 o 
  -7   3  11      110.70      128.82      5.20 o 
  -6   3  11       91.79       86.63      4.62 o 
  -5   3  11       23.46       24.19      3.99 o 
  -4   3  11      292.06      280.55      6.88 o 
  -3   3  11       18.73       16.32      2.29 o 
  -2   3  11      482.74      466.34      8.93 o 
  -1   3  11        4.12        5.02      2.00 o 
   0   3  11      119.12      100.67      3.87 o 
   1   3  11       49.82       36.55      2.08 o 
   2   3  11      125.27      141.11      3.04 o 
   3   3  11      810.03      817.10     14.99 o 
   4   3  11      130.38      116.10      4.42 o 
   5   3  11       46.74       56.82      3.55 o 
   6   3  11      259.24      249.87      6.55 o 
   7   3  11       43.29       42.18      3.12 o 
   8   3  11      277.20      279.41      7.23 o 
   9   3  11      251.89      248.17      9.56 o 
  10   3  11        7.10        2.63      1.94 o 
  -8   4  11       98.06      118.86      6.51 o 
  -7   4  11        1.62        2.73      2.49 o 
  -6   4  11        1.01        0.28      1.89 o 
  -5   4  11       75.02       76.63      4.23 o 
  -4   4  11       10.97       11.27      1.87 o 
  -3   4  11       72.00       72.23      3.76 o 
  -2   4  11       54.75       62.00      2.92 o 
  -1   4  11      230.41      239.70      4.98 o 
   0   4  11        4.29        8.17      1.48 o 
   1   4  11      155.91      147.08      3.70 o 
   2   4  11      223.80      225.03      4.56 o 
   3   4  11       16.91       17.01      1.30 o 
   4   4  11      141.49      117.26      4.63 o 
   5   4  11      648.76      622.00     14.44 o 
   6   4  11      135.18      121.97      6.95 o 
   7   4  11       76.98       81.41      5.46 o 
   8   4  11        0.98        2.38      1.82 o 
   9   4  11        8.60        9.69      2.31 o 
  10   4  11      250.65      264.78      7.53 o 
  11   4  11        2.19        3.44      2.18 o 
  -8   5  11       41.74       39.04      4.38 o 
  -7   5  11       97.00       99.30     10.16 o 
  -6   5  11        1.74        1.87      1.96 o 
  -5   5  11      110.85      130.42      4.87 o 
  -4   5  11       95.33      103.64      3.83 o 
  -3   5  11     1090.27     1138.49     13.97 o 
  -2   5  11       38.86       43.05      2.61 o 
  -1   5  11        3.17        2.44      1.35 o 
   0   5  11        0.31       -1.56      1.76 o 
   1   5  11      545.29      559.08     11.39 o 
   2   5  11      355.81      356.27      6.46 o 
   3   5  11        0.02        0.50      1.12 o 
   4   5  11       52.88       52.95      2.29 o 
   5   5  11      623.64      671.74     12.74 o 
   6   5  11      177.52      179.01      6.73 o 
   7   5  11       87.82       84.94      4.23 o 
   8   5  11      179.75      190.48      6.10 o 
   9   5  11      205.34      209.76      6.56 o 
  10   5  11       36.36       41.04      3.66 o 
  11   5  11       64.17       81.42      4.91 o 
  -8   6  11      178.46      188.39      7.71 o 
  -7   6  11        0.29        1.07      2.06 o 
  -6   6  11       18.61       17.69      2.65 o 
  -5   6  11       10.29       10.01      2.03 o 
  -4   6  11      193.56      204.00      5.17 o 
  -3   6  11      454.77      456.78      8.48 o 
  -2   6  11      691.31      704.96      9.68 o 
  -1   6  11     1073.28     1112.07     14.89 o 
   0   6  11      252.67      277.35      5.56 o 
   1   6  11      137.13      138.30      3.74 o 
   2   6  11      431.73      460.86      7.48 o 
   3   6  11       22.12       21.38      1.80 o 
   4   6  11     1443.14     1379.07     16.90 o 
   5   6  11      567.72      569.76      8.42 o 
   6   6  11      208.22      187.80      3.41 o 
   7   6  11       15.93       12.97      3.94 o 
   8   6  11        1.35        3.77      2.01 o 
   9   6  11      139.54      132.66      5.41 o 
  10   6  11      703.32      638.22     27.81 o 
  11   6  11       95.57       94.31      5.19 o 
  -8   7  11        0.51       -0.17      2.17 o 
  -7   7  11       72.49       72.11      4.60 o 
  -6   7  11       32.11       35.10      3.37 o 
  -5   7  11        6.21        0.26      1.76 o 
  -4   7  11        1.92        1.77      1.67 o 
  -3   7  11      329.78      333.31      6.78 o 
  -2   7  11       98.41       98.51      3.23 o 
  -1   7  11      152.88      154.56      3.85 o 
   0   7  11      104.86       99.98      4.20 o 
   1   7  11        6.68        7.17      1.54 o 
   2   7  11      949.74      954.21     11.78 o 
   3   7  11       40.59       42.35      2.88 o 
   4   7  11       16.04       15.52      2.22 o 
   5   7  11      146.04      144.52      4.12 o 
   6   7  11        1.58       -1.25      1.25 o 
   7   7  11      120.20      112.82      3.40 o 
   8   7  11       73.53       75.31      4.56 o 
   9   7  11      217.62      207.99      6.84 o 
  10   7  11       25.58       30.53      3.42 o 
  11   7  11        3.70       -0.68      3.22 o 
  -7   8  11       68.21       77.99      4.82 o 
  -6   8  11       21.49       18.37      2.88 o 
  -5   8  11      143.79      140.95      6.14 o 
  -4   8  11      575.40      584.27     11.09 o 
  -3   8  11      150.85      152.39      4.59 o 
  -2   8  11       49.99       56.04      3.11 o 
  -1   8  11        0.41        2.66      1.35 o 
   0   8  11      112.95      112.58      3.69 o 
   1   8  11       67.38       68.15      2.82 o 
   2   8  11       29.63       31.08      2.04 o 
   3   8  11      278.83      277.48      5.58 o 
   4   8  11      121.40      123.34      3.62 o 
   5   8  11       14.23        9.99      1.69 o 
   6   8  11      160.26      159.13      4.12 o 
   7   8  11      238.55      213.28      5.29 o 
   8   8  11       49.03       46.28      2.62 o 
   9   8  11      172.19      161.23      6.25 o 
  10   8  11      186.25      196.15      7.13 o 
  -7   9  11       43.81       40.13      3.86 o 
  -6   9  11        8.85        5.88      2.42 o 
  -5   9  11        0.80        2.53      1.88 o 
  -4   9  11       33.49       35.74      3.31 o 
  -3   9  11      746.52      775.78     12.15 o 
  -2   9  11       23.46       18.52      2.27 o 
  -1   9  11        0.53        1.32      1.59 o 
   0   9  11      211.32      214.07      4.23 o 
   1   9  11       83.36       87.91      3.11 o 
   2   9  11       60.26       64.35      2.82 o 
   3   9  11       13.69       17.57      1.95 o 
   4   9  11     1567.80     1505.57     18.82 o 
   5   9  11        0.69       -0.38      1.38 o 
   6   9  11      235.52      221.39      5.08 o 
   7   9  11       61.98       59.42      3.01 o 
   8   9  11        7.57        6.62      1.76 o 
   9   9  11        1.27        4.07      2.27 o 
  10   9  11       12.97       26.61      3.46 o 
  -6  10  11       32.22       30.22      3.49 o 
  -5  10  11        0.36        0.67      1.91 o 
  -4  10  11        7.78        7.62      2.06 o 
  -3  10  11      385.91      343.68      7.37 o 
  -2  10  11      426.40      410.54      8.04 o 
  -1  10  11      292.00      278.49      8.39 o 
   0  10  11       18.81       20.25      2.23 o 
   1  10  11       49.49       56.99      2.78 o 
   2  10  11       18.54       20.68      2.25 o 
   3  10  11      199.81      213.93      5.07 o 
   4  10  11      725.08      697.48     10.61 o 
   5  10  11       59.42       67.80      4.19 o 
   6  10  11       75.56       69.33      4.37 o 
   7  10  11       22.19       22.80      2.26 o 
   8  10  11       49.20       53.74      3.37 o 
   9  10  11      110.03       93.70      4.14 o 
  10  10  11       62.72       45.72      3.09 o 
  -5  11  11      119.60      136.18      5.98 o 
  -4  11  11      404.25      387.26      8.21 o 
  -3  11  11       60.68       56.43      3.52 o 
  -2  11  11      420.51      418.30      8.40 o 
  -1  11  11      298.07      314.94      6.29 o 
   0  11  11        0.07        1.96      1.69 o 
   1  11  11        5.93        8.93      2.72 o 
   2  11  11       46.57       51.47      3.28 o 
   3  11  11        0.26       -0.26      1.45 o 
   4  11  11      320.25      320.66      6.56 o 
   5  11  11       49.94       55.48      3.16 o 
   6  11  11      117.04      109.75      5.58 o 
   7  11  11       76.53       65.53      3.43 o 
   8  11  11        0.84       -0.02      1.62 o 
   9  11  11        1.83        4.13      1.82 o 
  -4  12  11       46.26       55.47      4.01 o 
  -3  12  11       55.21       80.12      5.86 o 
  -2  12  11       90.25       96.61      4.93 o 
  -1  12  11        2.24        3.19      2.03 o 
   0  12  11       34.19       31.60      2.76 o 
   1  12  11        4.15       -1.86      2.34 o 
   2  12  11      109.01      111.74      4.64 o 
   3  12  11      197.72      203.62      5.23 o 
   4  12  11        4.69        4.21      2.17 o 
   5  12  11       11.09        9.87      1.80 o 
   6  12  11       85.44       84.09      3.89 o 
   7  12  11       68.86       79.43      3.64 o 
   8  12  11        5.88       -1.13      1.55 o 
  -3  13  11       10.75        8.52      3.01 o 
  -2  13  11       37.60       41.17      4.23 o 
  -1  13  11       16.50       16.88      3.22 o 
   0  13  11       19.94       21.07      3.32 o 
   1  13  11        8.47       10.79      2.47 o 
   2  13  11        0.20       -0.97      2.25 o 
   3  13  11        1.95        2.91      2.44 o 
   4  13  11       47.76       43.98      3.11 o 
   5  13  11       87.52      105.85      4.47 o 
   6  13  11       83.93       93.62      5.59 o 
   7  13  11       25.00       20.39      2.54 o 
  -1  14  11        6.92        8.21      3.01 o 
   0  14  11      103.21      113.61      6.56 o 
   1  14  11        4.82        5.73      3.14 o 
   2  14  11        3.91       -1.84      2.27 o 
   3  14  11      119.97      116.67      6.21 o 
   4  14  11       33.01       18.95      3.38 o 
   5  14  11       70.04       60.48      4.50 o 
   6  14  11       82.28      101.74      9.70 o 
  -3  -5  12      116.43      116.83      4.58 o 
  -2  -5  12       22.90       23.97      2.38 o 
  -1  -5  12      106.40      108.67      5.87 o 
   0  -5  12        2.99        2.22      4.09 o 
   1  -5  12       91.07       84.32      5.10 o 
   2  -5  12       29.82       37.36      3.75 o 
   3  -5  12      276.99      283.13      8.33 o 
   4  -5  12       33.38       43.26      4.03 o 
  -5  -4  12       28.21       31.46      3.24 o 
  -4  -4  12      310.67      358.12     11.16 o 
  -3  -4  12       12.85       13.95      2.41 o 
  -2  -4  12       85.78       82.29      3.76 o 
  -1  -4  12        0.36       -0.63      2.15 o 
   0  -4  12      417.22      429.47     11.58 o 
   1  -4  12      111.83       98.15      5.29 o 
   2  -4  12      409.67      412.72     10.26 o 
   3  -4  12       89.38       90.58      4.69 o 
   4  -4  12      445.09      473.70     11.33 o 
   5  -4  12      132.01      140.80      5.32 o 
  -6  -3  12        0.76        4.11      4.49 o 
  -5  -3  12       71.91       61.05      3.58 o 
  -4  -3  12      122.56      139.38      4.53 o 
  -3  -3  12      915.20      937.75     13.98 o 
  -2  -3  12      147.67      165.99      4.82 o 
  -1  -3  12        0.03       -1.25      1.25 o 
   0  -3  12       97.09       84.08      5.76 o 
   1  -3  12       86.61       89.25      4.94 o 
   2  -3  12        0.54        2.16      3.54 o 
   3  -3  12      136.95      123.97      8.12 o 
   4  -3  12      134.63      144.70      5.42 o 
   5  -3  12       86.56       79.24      5.20 o 
   6  -3  12       37.09       26.32      2.63 o 
  -6  -2  12       81.17       97.60      6.20 o 
  -5  -2  12      118.24      120.04      6.80 o 
  -4  -2  12       22.41       20.61      2.35 o 
  -3  -2  12      787.78      858.51     15.49 o 
  -2  -2  12        1.26       -0.30      1.40 o 
  -1  -2  12      225.94      221.50      4.97 o 
   0  -2  12        0.51       -1.13      1.69 o 
   1  -2  12      342.04      340.98      9.52 o 
   2  -2  12      399.80      385.83      8.25 o 
   3  -2  12      154.33      148.53      5.65 o 
   4  -2  12      155.72      162.57      4.91 o 
   5  -2  12      434.58      438.08     11.87 o 
   6  -2  12        1.56       -0.23      1.47 o 
   7  -2  12       33.46       39.42      4.17 o 
  -7  -1  12       42.88       47.66      4.78 o 
  -6  -1  12       20.66       15.12      4.19 o 
  -5  -1  12        3.76        4.81      2.24 o 
  -4  -1  12        0.00       -1.14      1.72 o 
  -3  -1  12      269.40      272.01      6.06 o 
  -2  -1  12      431.62      432.67      7.76 o 
  -1  -1  12      144.95      137.24      3.93 o 
   0  -1  12      421.80      407.18      6.85 o 
   1  -1  12       22.23       27.91      2.71 o 
   2  -1  12      168.38      161.44      5.00 o 
   3  -1  12      256.40      239.66      6.13 o 
   4  -1  12       28.52       27.19      2.76 o 
   5  -1  12       84.71      111.58      4.84 o 
   6  -1  12      127.24      148.77      4.51 o 
   7  -1  12      233.14      233.44      8.86 o 
   8  -1  12       10.63        8.52      3.44 o 
  -7   0  12      201.72      211.96      8.13 o 
  -6   0  12        8.64       10.53      3.65 o 
  -5   0  12       50.25       42.21      3.47 o 
  -4   0  12      107.33      116.32      4.73 o 
  -3   0  12      377.93      426.28      8.90 o 
  -2   0  12     1116.88     1093.22     22.76 o 
  -1   0  12      205.51      203.12      9.46 o 
   0   0  12       29.80       32.14      2.16 o 
   1   0  12     1958.40     1984.62     28.05 o 
   2   0  12        5.14        4.09      1.76 o 
   3   0  12     1286.96     1206.41     18.15 o 
   4   0  12        0.00        1.85      1.60 o 
   5   0  12       85.76       64.67      3.30 o 
   6   0  12        1.24        0.40      2.08 o 
   7   0  12      106.08       95.25      4.50 o 
   8   0  12       19.05       34.05      2.78 o 
   9   0  12       30.91       32.61      2.71 o 
  -7   1  12       15.18       17.20      3.41 o 
  -6   1  12        0.66       -0.45      2.40 o 
  -5   1  12        0.30       -1.78      1.78 o 
  -4   1  12      111.90      120.48      4.75 o 
  -3   1  12        0.41        1.45      1.84 o 
  -2   1  12       70.61       67.68      3.88 o 
  -1   1  12       54.84       70.48      3.55 o 
   0   1  12        0.47        6.21      7.45 o 
   1   1  12       31.93       25.17      1.92 o 
   2   1  12      162.51      154.07      5.55 o 
   3   1  12      241.15      219.99      6.58 o 
   4   1  12      217.06      213.26     14.40 o 
   5   1  12       13.71       15.49      2.40 o 
   6   1  12        3.17        5.02      3.12 o 
   7   1  12        7.11        1.14      3.66 o 
   8   1  12       96.94      102.90      4.37 o 
   9   1  12       98.63       98.44      8.42 o 
  -8   2  12       19.21       14.87      3.41 o 
  -7   2  12       60.96       82.96      7.76 o 
  -6   2  12        0.02       -2.26      2.26 o 
  -5   2  12        9.51       13.72      3.06 o 
  -4   2  12       53.91       48.06      3.49 o 
  -3   2  12        2.55       -2.18      2.57 o 
  -2   2  12      359.53      343.93      7.88 o 
  -1   2  12        1.06       -1.24      1.43 o 
   0   2  12        0.47       -0.52      1.55 o 
   1   2  12        0.44        0.91      1.31 o 
   2   2  12      594.25      579.92     21.68 o 
   3   2  12      239.26      227.10      6.66 o 
   4   2  12        0.00        1.19      1.76 o 
   5   2  12      262.65      256.74      6.99 o 
   6   2  12       12.95       14.04      4.97 o 
   7   2  12        8.35        9.73      2.10 o 
   8   2  12      146.49      146.53      5.11 o 
   9   2  12        0.64        3.59      2.53 o 
  -8   3  12       21.77       18.89      6.44 o 
  -7   3  12       25.79       38.44      4.27 o 
  -6   3  12      160.74      150.77      6.93 o 
  -5   3  12       31.52       31.56      4.82 o 
  -4   3  12      413.60      427.08     11.68 o 
  -3   3  12      328.68      313.54      7.44 o 
  -2   3  12      491.42      457.17      9.69 o 
  -1   3  12      203.39      198.44      7.12 o 
   0   3  12       98.46       96.11      4.45 o 
   1   3  12       48.00       50.31      2.81 o 
   2   3  12      355.39      329.10      7.51 o 
   3   3  12      138.43      121.08      5.95 o 
   4   3  12       45.14       50.95      4.90 o 
   5   3  12      359.20      338.53     10.71 o 
   6   3  12       56.69       49.21      4.00 o 
   7   3  12       18.42       12.13      2.20 o 
   8   3  12       93.08       93.86      4.47 o 
   9   3  12       37.89       50.15      3.64 o 
  10   3  12       12.67        9.01      2.30 o 
  -8   4  12        6.47        5.44      2.99 o 
  -7   4  12       61.20       83.82      4.90 o 
  -6   4  12        8.63        8.93      2.74 o 
  -5   4  12      512.82      508.98     12.38 o 
  -4   4  12        0.00       -1.06      1.75 o 
  -3   4  12      223.50      212.36      7.19 o 
  -2   4  12      697.03      671.10     11.81 o 
  -1   4  12      267.71      254.86      6.29 o 
   0   4  12      307.78      291.99      5.81 o 
   1   4  12      193.91      208.28      5.19 o 
   2   4  12        8.65        7.29      1.84 o 
   3   4  12       56.29       64.32      3.23 o 
   4   4  12     1415.44     1334.68     22.68 o 
   5   4  12      535.60      553.72     13.67 o 
   6   4  12        0.08       -0.64      1.56 o 
   7   4  12        3.54       -0.65      1.74 o 
   8   4  12        0.13        2.02      1.78 o 
   9   4  12      119.92       99.64      6.04 o 
  10   4  12       17.95       25.95      3.03 o 
  -7   5  12       58.69       72.79      5.48 o 
  -6   5  12       16.86       11.51      2.55 o 
  -5   5  12       67.75       66.64      4.91 o 
  -4   5  12      363.52      364.27     16.24 o 
  -3   5  12       60.17       59.65      4.64 o 
  -2   5  12        1.05       -0.68      1.39 o 
  -1   5  12       27.19       20.54      2.05 o 
   0   5  12       67.95       69.84      3.05 o 
   1   5  12       20.28       22.35      1.95 o 
   2   5  12       10.79        9.53      1.48 o 
   3   5  12      196.66      214.62      5.65 o 
   4   5  12       70.71       64.88      2.86 o 
   5   5  12       99.47      108.10      4.56 o 
   6   5  12        1.00       -0.41      1.61 o 
   7   5  12       48.49       50.20      4.94 o 
   8   5  12        9.71        8.35      2.16 o 
   9   5  12      123.81       88.76      6.89 o 
  10   5  12      135.23      131.00      7.60 o 
  -7   6  12      125.09      122.29      7.32 o 
  -6   6  12        1.80        0.89      2.18 o 
  -5   6  12        0.02        1.78      2.06 o 
  -4   6  12      201.47      234.31      6.48 o 
  -3   6  12      293.33      332.16      7.81 o 
  -2   6  12        0.74        1.04      1.51 o 
  -1   6  12      737.10      744.08     11.14 o 
   0   6  12       46.89       41.99      2.98 o 
   1   6  12       76.83       80.62      3.48 o 
   2   6  12       71.86       74.49      3.05 o 
   3   6  12      280.73      287.56      8.40 o 
   4   6  12       69.68       71.37      4.12 o 
   5   6  12      939.34      927.36     13.47 o 
   6   6  12        6.93        6.86      2.94 o 
   7   6  12        8.65       12.39      3.13 o 
   8   6  12       16.10        9.42      2.39 o 
   9   6  12       20.61       15.80      2.74 o 
  10   6  12       14.68       17.34      2.92 o 
  -7   7  12       16.19        8.88      3.13 o 
  -6   7  12        5.83        6.32      2.50 o 
  -5   7  12       55.64       49.34      3.31 o 
  -4   7  12      124.03      128.78      4.42 o 
  -3   7  12      134.03      138.44      5.39 o 
  -2   7  12      858.70      864.49     12.77 o 
  -1   7  12        4.90        2.63      1.61 o 
   0   7  12      249.90      223.79      5.19 o 
   1   7  12      474.32      487.53      8.18 o 
   2   7  12       19.85       15.35      1.85 o 
   3   7  12      100.80       99.99      3.26 o 
   4   7  12      854.20      859.69     11.85 o 
   5   7  12      907.90      889.10     12.15 o 
   6   7  12      226.63      213.86      4.94 o 
   7   7  12       68.22       57.87      4.11 o 
   8   7  12       19.88       20.68      2.88 o 
   9   7  12       84.31       68.57      4.65 o 
  10   7  12        4.04        6.01      2.50 o 
  -6   8  12        7.10        6.99      2.41 o 
  -5   8  12        1.96        2.04      2.16 o 
  -4   8  12       31.64       37.31      2.98 o 
  -3   8  12      107.72      111.77      4.13 o 
  -2   8  12       48.60       49.64      4.12 o 
  -1   8  12       20.60       29.49      2.50 o 
   0   8  12       20.21       21.56      1.95 o 
   1   8  12        2.65        4.92      1.55 o 
   2   8  12      157.66      149.78      3.76 o 
   3   8  12        0.50        0.41      1.35 o 
   4   8  12        7.56       11.64      1.72 o 
   5   8  12       82.63       80.03      3.57 o 
   6   8  12      207.55      195.42      4.63 o 
   7   8  12        5.02        5.65      1.63 o 
   8   8  12       85.73       72.31      4.69 o 
   9   8  12        7.05        5.82      2.35 o 
  10   8  12        2.80        2.19      4.37 o 
  -6   9  12       43.53       50.55      4.11 o 
  -5   9  12       91.60      102.72      5.16 o 
  -4   9  12        4.99        1.49      2.14 o 
  -3   9  12       77.99       80.79      4.01 o 
  -2   9  12       17.95       12.80      2.17 o 
  -1   9  12        4.37        8.06      2.15 o 
   0   9  12      181.28      178.31      4.26 o 
   1   9  12       10.74       10.36      1.65 o 
   2   9  12      539.63      534.07      8.04 o 
   3   9  12        3.79        2.15      1.51 o 
   4   9  12      260.08      258.87      5.63 o 
   5   9  12      441.02      411.72      7.42 o 
   6   9  12       10.25        7.91      1.68 o 
   7   9  12      130.96      143.47      4.50 o 
   8   9  12       92.65       97.43      5.05 o 
   9   9  12      357.01      361.46      9.51 o 
  -5  10  12        5.89       11.83      2.77 o 
  -4  10  12       17.04       11.75      2.31 o 
  -3  10  12       27.47       26.19      2.78 o 
  -2  10  12        0.50        0.26      1.80 o 
  -1  10  12      639.82      619.34     11.86 o 
   0  10  12       56.76       62.21      3.89 o 
   1  10  12       19.93       27.14      2.23 o 
   2  10  12      239.37      221.61      5.23 o 
   3  10  12      204.00      196.67      7.63 o 
   4  10  12      297.26      296.12      6.24 o 
   5  10  12        4.34        2.40      1.61 o 
   6  10  12       11.83       14.70      2.04 o 
   7  10  12        8.91       10.96      1.82 o 
   8  10  12       41.94       33.53      2.82 o 
   9  10  12        5.20        1.70      2.20 o 
  -4  11  12       31.98       30.27      3.01 o 
  -3  11  12       16.69       17.09      2.53 o 
  -2  11  12      199.51      190.45      5.63 o 
  -1  11  12       14.56       13.23      2.25 o 
   0  11  12      188.47      189.01      5.98 o 
   1  11  12       86.23       80.32      4.96 o 
   2  11  12      243.83      246.87      9.09 o 
   3  11  12        0.31        3.11      1.63 o 
   4  11  12      215.00      216.22      5.41 o 
   5  11  12      196.83      202.35      7.96 o 
   6  11  12        0.30        0.13      1.53 o 
   7  11  12      186.24      183.87      5.05 o 
   8  11  12       16.80       19.50      2.95 o 
  -3  12  12        8.72       12.55      2.50 o 
  -2  12  12        0.79        0.14      1.95 o 
  -1  12  12       22.65       18.19      2.26 o 
   0  12  12       28.49       32.71      3.19 o 
   1  12  12       14.50        6.31      2.16 o 
   2  12  12       21.43       20.23      3.20 o 
   3  12  12      215.13      205.46      6.08 o 
   4  12  12       23.26       19.47      2.62 o 
   5  12  12      838.20      859.22     12.91 o 
   6  12  12       99.42      124.69      5.49 o 
   7  12  12       22.59       18.91      2.90 o 
   8  12  12        7.01        8.42      2.08 o 
  -2  13  12       26.84       20.19      5.79 o 
  -1  13  12       37.80       43.18      5.12 o 
   0  13  12       80.55       89.86      5.80 o 
   1  13  12        0.54        3.08      2.13 o 
   2  13  12        2.10        1.93      2.24 o 
   3  13  12        0.00        2.16      2.07 o 
   4  13  12      189.62      199.01      5.51 o 
   5  13  12      194.65      190.04      5.44 o 
   6  13  12       33.18       37.97      4.15 o 
   1  14  12        6.59        5.26      2.79 o 
   2  14  12       22.12       22.27      3.53 o 
   3  14  12        0.45        3.13      2.66 o 
   4  14  12       58.08       54.60      4.89 o 
  -2  -4  13       51.63       47.75      4.14 o 
  -1  -4  13        0.12       -1.53      2.26 o 
   0  -4  13       74.24       55.94      4.69 o 
   1  -4  13       15.18       17.86      4.39 o 
   2  -4  13        2.25        2.15      2.67 o 
   3  -4  13      102.20      125.24      5.68 o 
  -4  -3  13        9.84       15.44      2.91 o 
  -3  -3  13      243.89      245.82      6.61 o 
  -2  -3  13        8.50        9.56      2.01 o 
  -1  -3  13        6.56        2.31      2.57 o 
   0  -3  13        1.67       -1.68      3.04 o 
   1  -3  13        0.21       -0.81      2.44 o 
   2  -3  13        1.45        0.26      5.73 o 
   3  -3  13        0.99       -1.41      2.68 o 
   4  -3  13       14.35       15.02      3.97 o 
   5  -3  13       24.62       35.20      5.82 o 
  -5  -2  13       42.74       55.16      4.06 o 
  -4  -2  13       16.88       20.46      2.48 o 
  -3  -2  13        0.30       -0.88      1.55 o 
  -2  -2  13       35.83       34.47      2.63 o 
  -1  -2  13       66.88       71.27      3.05 o 
   0  -2  13        3.37        3.79      2.11 o 
   1  -2  13       42.99       43.62      3.62 o 
   2  -2  13       10.13       13.99      2.32 o 
   3  -2  13      128.71      145.62      6.92 o 
   4  -2  13      190.23      189.60      5.63 o 
   5  -2  13      200.18      200.35     11.27 o 
   6  -2  13       24.70       23.42      3.38 o 
  -6  -1  13        2.43       -1.15      3.41 o 
  -5  -1  13        0.60        1.05      2.17 o 
  -4  -1  13       92.64      106.75      4.84 o 
  -3  -1  13       24.41       18.47      2.59 o 
  -2  -1  13       60.51       49.78      3.01 o 
  -1  -1  13       40.09       45.08      2.67 o 
   0  -1  13        0.01        0.72      2.55 o 
   1  -1  13        3.38        3.22      1.95 o 
   2  -1  13       12.08       10.22      2.19 o 
   3  -1  13      180.74      161.80      5.23 o 
   4  -1  13      343.56      370.20      8.13 o 
   5  -1  13        1.60        1.14      2.00 o 
   6  -1  13       88.26      125.34      4.46 o 
   7  -1  13       19.47       25.32      2.87 o 
  -6   0  13        0.05       -2.62      2.62 o 
  -5   0  13       90.67       83.36      4.75 o 
  -4   0  13       41.58       48.45      3.75 o 
  -3   0  13      106.26       94.96      4.46 o 
  -2   0  13      545.27      541.29     10.34 o 
  -1   0  13       20.11       23.51      2.43 o 
   0   0  13       30.34       28.98      2.27 o 
   1   0  13       28.89       28.40      2.87 o 
   2   0  13       92.82       81.11      4.37 o 
   3   0  13       58.75       71.57      3.75 o 
   4   0  13      422.99      396.38      9.91 o 
   5   0  13        7.95        7.65      2.23 o 
   6   0  13        0.03        0.23      1.87 o 
   7   0  13       48.78       62.20      8.72 o 
   8   0  13        3.39        4.81      1.88 o 
  -6   1  13      106.22      107.86      6.43 o 
  -5   1  13      191.45      195.20      7.43 o 
  -4   1  13      758.50      735.76     13.34 o 
  -3   1  13       12.32       14.75      2.46 o 
  -2   1  13       45.69       46.67      3.38 o 
  -1   1  13      415.99      416.89      8.47 o 
   0   1  13      165.47      183.16      4.98 o 
   1   1  13      480.17      530.02     11.88 o 
   2   1  13       27.29       23.41      2.94 o 
   3   1  13       61.25       49.92      3.82 o 
   4   1  13      163.56      151.44      6.44 o 
   5   1  13      423.51      413.87     13.75 o 
   6   1  13        8.34       12.78      2.59 o 
   7   1  13       90.87      106.35      5.18 o 
   8   1  13      153.45      156.76      6.93 o 
  -7   2  13        7.50        8.21      3.15 o 
  -6   2  13        6.43        7.20      2.92 o 
  -5   2  13      152.60      144.61      7.09 o 
  -4   2  13      433.42      440.75      9.53 o 
  -3   2  13      227.44      233.19      6.47 o 
  -2   2  13      302.08      304.00      7.29 o 
  -1   2  13       95.51      112.22      4.76 o 
   0   2  13       21.17       28.59      2.52 o 
   1   2  13        0.19        1.61      1.37 o 
   2   2  13       18.13       10.71      2.54 o 
   3   2  13        1.30        4.02      2.03 o 
   4   2  13      103.88      108.47      4.87 o 
   5   2  13       70.56       80.75      8.57 o 
   6   2  13       55.82       65.79      8.96 o 
   7   2  13       49.26       52.54      3.67 o 
   8   2  13       58.75       58.58      3.88 o 
   9   2  13        6.53        4.24      2.50 o 
  -7   3  13        0.18        3.19      3.04 o 
  -6   3  13       94.93      109.17      6.18 o 
  -5   3  13       30.67       21.53      3.45 o 
  -4   3  13       43.74       46.00      3.57 o 
  -3   3  13       23.78       23.76      2.79 o 
  -2   3  13      163.24      176.24      5.49 o 
  -1   3  13      159.65      152.66      5.94 o 
   0   3  13       81.45       79.65      4.94 o 
   1   3  13        3.94        4.03      5.13 o 
   2   3  13        0.82       -0.42      1.26 o 
   3   3  13      397.99      392.21     11.14 o 
   4   3  13      332.31      296.77      8.01 o 
   5   3  13        1.68       -0.29      1.97 o 
   6   3  13       66.57       68.27      4.51 o 
   7   3  13       10.41       14.80      2.86 o 
   8   3  13      118.16      132.29      6.30 o 
   9   3  13        1.62        1.64      1.98 o 
  -7   4  13       78.87       69.90      5.47 o 
  -6   4  13       53.75       52.70      4.74 o 
  -5   4  13       47.47       44.82      4.45 o 
  -4   4  13      189.97      190.48      7.09 o 
  -3   4  13       67.26       74.21      4.17 o 
  -2   4  13      153.52      148.97      5.07 o 
  -1   4  13      214.33      209.76      5.87 o 
   0   4  13      213.88      213.97      5.82 o 
   1   4  13       14.25       15.93      2.13 o 
   2   4  13        0.01       -1.05      1.37 o 
   3   4  13      580.18      572.13     11.37 o 
   4   4  13      497.54      488.69     11.12 o 
   5   4  13      253.81      211.48     19.39 o 
   6   4  13      185.18      170.93      5.78 o 
   7   4  13        4.18        2.06      1.94 o 
   8   4  13       17.50       25.96      2.93 o 
   9   4  13       23.83       20.02      2.85 o 
  -7   5  13        0.21       -1.65      3.19 o 
  -6   5  13       24.89       28.79      3.95 o 
  -5   5  13        0.92        2.14      2.37 o 
  -4   5  13      161.68      158.60      6.52 o 
  -3   5  13      138.80      154.28      5.32 o 
  -2   5  13       36.57       30.14      2.89 o 
  -1   5  13      286.65      292.01      6.99 o 
   0   5  13       26.54       25.48      2.69 o 
   1   5  13       74.77       75.56      5.29 o 
   2   5  13      805.76      775.43     11.16 o 
   3   5  13      576.58      561.94      8.69 o 
   4   5  13      123.22      126.42      6.06 o 
   5   5  13      520.58      547.47     11.64 o 
   6   5  13       57.38       57.63      5.24 o 
   7   5  13      131.55      118.67     10.12 o 
   8   5  13       95.39      100.40      4.95 o 
   9   5  13      145.47      159.54      9.63 o 
  -6   6  13        0.00       -0.57      2.60 o 
  -5   6  13       95.44      105.10      6.24 o 
  -4   6  13       25.09       21.02      3.27 o 
  -3   6  13       33.03       28.74      3.60 o 
  -2   6  13      648.63      640.51     11.80 o 
  -1   6  13      853.33      872.46     13.34 o 
   0   6  13       14.59       12.84      1.90 o 
   1   6  13      292.25      296.55      6.05 o 
   2   6  13       48.93       45.26      2.64 o 
   3   6  13      349.07      365.24      6.61 o 
   4   6  13      196.07      185.38      4.27 o 
   5   6  13      236.22      227.09      6.92 o 
   6   6  13      124.88      107.35      5.09 o 
   7   6  13       24.54       24.37      2.91 o 
   8   6  13       75.29       72.88      4.62 o 
   9   6  13      324.63      319.66     15.90 o 
  -6   7  13      198.97      207.76      8.27 o 
  -5   7  13      137.45      134.85      6.47 o 
  -4   7  13        0.41        0.21      2.40 o 
  -3   7  13       28.10       28.49      3.01 o 
  -2   7  13      257.51      267.34      6.15 o 
  -1   7  13      162.63      157.20      4.61 o 
   0   7  13      254.25      265.51      6.64 o 
   1   7  13       52.95       51.52      2.93 o 
   2   7  13       14.17       19.81      2.08 o 
   3   7  13      146.49      148.33      4.05 o 
   4   7  13      166.63      167.87      4.23 o 
   5   7  13      421.82      416.44      7.38 o 
   6   7  13      123.50      117.69      5.13 o 
   7   7  13       21.63       17.08      2.74 o 
   8   7  13        0.95       -0.04      2.03 o 
   9   7  13       36.00       36.77      3.75 o 
  -6   8  13       68.30       75.24      5.80 o 
  -5   8  13      141.84      145.79      7.44 o 
  -4   8  13        4.41        5.78      2.31 o 
  -3   8  13       82.62       72.18      4.44 o 
  -2   8  13      288.98      302.23      7.61 o 
  -1   8  13     2157.91     2244.80     27.68 o 
   0   8  13       90.77       99.57      3.98 o 
   1   8  13        8.73        8.99      1.68 o 
   2   8  13      616.92      607.37      8.86 o 
   3   8  13      530.61      535.09      8.73 o 
   4   8  13       68.80       73.48      3.68 o 
   5   8  13       12.03       11.24      1.94 o 
   6   8  13       20.59       15.71      2.32 o 
   7   8  13        0.00       -0.36      1.28 o 
   8   8  13      109.97      106.12      5.42 o 
   9   8  13      167.48      182.65      6.81 o 
  -5   9  13      124.69      124.01      5.64 o 
  -4   9  13      170.76      181.61      6.90 o 
  -3   9  13        2.32        3.59      2.20 o 
  -2   9  13       18.85       28.80      3.67 o 
  -1   9  13       15.45       14.40      2.52 o 
   0   9  13      252.88      268.22      6.91 o 
   1   9  13       30.34       29.72      2.34 o 
   2   9  13        3.97        2.70      1.99 o 
   3   9  13      109.07      118.07      4.15 o 
   4   9  13       88.03       89.11      3.62 o 
   5   9  13        4.04        4.65      1.63 o 
   6   9  13      148.67      152.29      4.30 o 
   7   9  13       19.74       25.68      2.41 o 
   8   9  13        8.89        9.73      2.49 o 
   9   9  13        5.11        6.25      2.58 o 
  -4  10  13        8.07        4.93      2.44 o 
  -3  10  13       46.44       51.46      4.26 o 
  -2  10  13      337.83      341.63      8.49 o 
  -1  10  13        2.59        2.14      2.09 o 
   0  10  13        0.10       -0.49      1.81 o 
   1  10  13      101.19      104.74      3.67 o 
   2  10  13        0.56        2.61      1.62 o 
   3  10  13       59.17       68.21      3.44 o 
   4  10  13      274.88      264.04      5.95 o 
   5  10  13      153.50      145.92      4.35 o 
   6  10  13       20.75       17.65      2.15 o 
   7  10  13        0.24        1.07      1.58 o 
   8  10  13       69.11       67.19      3.53 o 
  -3  11  13        6.98        9.92      2.39 o 
  -2  11  13        2.24       -0.99      3.20 o 
  -1  11  13       71.05       73.88      4.50 o 
   0  11  13       71.82       70.14      5.71 o 
   1  11  13       75.93       88.33      5.35 o 
   2  11  13       10.31       12.10      2.20 o 
   3  11  13      339.40      326.54      7.56 o 
   4  11  13        2.22        2.18      1.75 o 
   5  11  13       48.64       48.62      3.09 o 
   6  11  13        5.77        7.53      1.91 o 
   7  11  13       47.47       34.15      2.84 o 
   8  11  13        6.46        4.80      2.01 o 
  -2  12  13        0.97       -1.21      1.99 o 
  -1  12  13      109.26      105.99      4.72 o 
   0  12  13       58.91       44.47      4.18 o 
   1  12  13       80.22       75.06      5.13 o 
   2  12  13      455.19      475.01     11.58 o 
   3  12  13       12.56        3.25      2.07 o 
   4  12  13       27.63       22.10      2.43 o 
   5  12  13       49.80       54.83      3.40 o 
   6  12  13       50.19       58.11      3.57 o 
   7  12  13       11.06       15.31      2.33 o 
  -1  13  13       96.51       79.32      5.61 o 
   0  13  13      109.75      106.11      5.41 o 
   1  13  13        0.15        0.08      2.10 o 
   2  13  13       29.35       20.56      2.95 o 
   3  13  13       85.92       95.86      5.02 o 
   4  13  13       58.70       53.96      3.50 o 
   5  13  13        0.44       -0.94      1.84 o 
  -1  -3  14      183.29      212.71      7.89 o 
   0  -3  14       29.91       28.16      4.03 o 
   1  -3  14      122.52      143.95      6.46 o 
   2  -3  14      220.34      209.71      7.42 o 
  -3  -2  14        0.68        1.69      1.95 o 
  -2  -2  14      185.97      197.37      5.17 o 
  -1  -2  14       44.93       40.73      4.29 o 
   0  -2  14      202.76      218.81      8.60 o 
   1  -2  14      107.08       90.75      9.25 o 
   2  -2  14       17.73       13.18      5.29 o 
   3  -2  14       12.23       13.82      2.84 o 
   4  -2  14      430.39      452.78     10.95 o 
  -4  -1  14       23.74       22.87      3.03 o 
  -3  -1  14       32.21       26.99      3.78 o 
  -2  -1  14       38.69       34.37      3.00 o 
  -1  -1  14        0.92        2.42      1.94 o 
   0  -1  14        2.01        3.85      2.18 o 
   1  -1  14       11.57       11.96      2.44 o 
   2  -1  14       92.42       81.19      4.30 o 
   3  -1  14       12.51       14.57      3.12 o 
   4  -1  14       76.40       88.36      4.33 o 
   5  -1  14        5.47        7.07      2.14 o 
  -5   0  14       48.90       51.34      4.95 o 
  -4   0  14      168.11      163.34      5.89 o 
  -3   0  14      175.60      166.62      5.64 o 
  -2   0  14        2.04        0.58      2.42 o 
  -1   0  14        1.99        2.86      1.70 o 
   0   0  14       27.92       28.40      2.16 o 
   1   0  14       22.07       24.09      4.78 o 
   2   0  14        1.45       -0.15      2.09 o 
   3   0  14        0.77       -1.59      2.27 o 
   4   0  14       14.38        7.50      2.56 o 
   5   0  14        0.69        3.28      2.24 o 
   6   0  14       16.09       25.21      3.20 o 
  -5   1  14       40.47       37.55      4.26 o 
  -4   1  14       56.72       59.45      4.90 o 
  -3   1  14      151.78      152.00      5.70 o 
  -2   1  14      128.47      108.14      4.50 o 
  -1   1  14      154.58      181.24      7.41 o 
   0   1  14        1.85        4.02      1.66 o 
   1   1  14      176.11      178.07      8.10 o 
   2   1  14       17.48       23.27      4.00 o 
   3   1  14       30.00       27.96      3.27 o 
   4   1  14       50.08       61.41      7.77 o 
   5   1  14       20.33       24.03      3.31 o 
   6   1  14       45.61       48.18      4.22 o 
   7   1  14       54.10       60.48      8.78 o 
  -5   2  14      332.48      356.00     10.81 o 
  -4   2  14       44.58       45.97      3.77 o 
  -3   2  14      258.62      267.84      7.23 o 
  -2   2  14       70.42       69.70      4.05 o 
  -1   2  14      114.45      132.48      4.76 o 
   0   2  14       16.69       17.75      3.57 o 
   1   2  14       58.68       49.63      3.24 o 
   2   2  14        1.23        1.37      2.66 o 
   3   2  14      336.40      309.06      8.67 o 
   4   2  14       42.20       37.24      4.26 o 
   5   2  14        2.68        9.02      4.96 o 
   6   2  14       44.07       43.87      4.15 o 
   7   2  14       44.47       39.29      3.96 o 
   8   2  14       13.83       19.58      5.92 o 
  -6   3  14        5.18        0.02      2.60 o 
  -5   3  14        3.97        0.06      2.68 o 
  -4   3  14        0.49        3.95      2.15 o 
  -3   3  14      159.01      169.77      5.75 o 
  -2   3  14        9.21        7.65      2.49 o 
  -1   3  14      571.40      598.74     11.21 o 
   0   3  14        9.95       12.40      2.17 o 
   1   3  14       27.25       29.38      2.54 o 
   2   3  14        0.23        1.01      2.15 o 
   3   3  14      388.60      397.15     10.12 o 
   4   3  14      167.18      151.89      6.75 o 
   5   3  14      314.17      328.36     10.20 o 
   6   3  14        0.14        1.67      2.23 o 
   7   3  14       15.18        9.07      2.62 o 
   8   3  14       15.00       16.25      2.77 o 
  -6   4  14       41.29       40.01      4.54 o 
  -5   4  14       53.75       56.38      4.92 o 
  -4   4  14       11.54       17.61      3.20 o 
  -3   4  14       37.89       30.20      3.04 o 
  -2   4  14      187.79      170.89      5.61 o 
  -1   4  14       41.12       45.22      3.37 o 
   0   4  14       91.95       98.54      4.86 o 
   1   4  14       43.53       32.84      2.73 o 
   2   4  14      154.13      168.33      4.72 o 
   3   4  14       47.39       58.08      5.78 o 
   4   4  14       95.89       85.85      5.44 o 
   5   4  14       29.86       41.14      6.24 o 
   6   4  14       56.64       56.45      4.08 o 
   7   4  14       66.76       75.94      4.64 o 
   8   4  14      105.48      113.72      5.31 o 
  -5   5  14       13.70       12.80      3.16 o 
  -4   5  14      205.09      224.60      8.75 o 
  -3   5  14       77.25       80.32      4.50 o 
  -2   5  14      199.02      189.75      5.84 o 
  -1   5  14      373.10      381.38      8.48 o 
   0   5  14      591.92      608.76     11.19 o 
   1   5  14      462.91      465.32     11.34 o 
   2   5  14      115.64      117.57      4.79 o 
   3   5  14       95.98      107.46      3.73 o 
   4   5  14        2.86        1.74      3.35 o 
   5   5  14      272.06      244.83      8.94 o 
   6   5  14      103.03       97.58      5.43 o 
   7   5  14        3.23        1.34      2.19 o 
   8   5  14       18.99       17.73      2.90 o 
  -5   6  14        9.03       13.56      3.29 o 
  -4   6  14       11.29        9.49      3.02 o 
  -3   6  14       12.13       11.39      2.87 o 
  -2   6  14       35.19       42.76      5.23 o 
  -1   6  14       27.01       28.07      2.91 o 
   0   6  14      618.40      646.89     12.17 o 
   1   6  14        7.71        7.89      1.97 o 
   2   6  14        1.01        1.58      1.90 o 
   3   6  14      530.67      487.67      8.81 o 
   4   6  14       85.86       76.18      3.40 o 
   5   6  14       28.73       23.97      3.02 o 
   6   6  14        0.11       -0.93      1.93 o 
   7   6  14      182.66      146.80      5.86 o 
   8   6  14        2.14        0.24      2.09 o 
  -5   7  14       44.16       50.88      5.59 o 
  -4   7  14        3.82        3.63      2.75 o 
  -3   7  14      171.48      157.69     10.30 o 
  -2   7  14        2.73        3.65      2.49 o 
  -1   7  14       50.53       56.56      3.81 o 
   0   7  14       25.85       32.40      2.63 o 
   1   7  14      114.34      110.41      4.50 o 
   2   7  14       74.84       80.77      5.48 o 
   3   7  14        0.01       -1.05      1.59 o 
   4   7  14      140.91      134.35      3.86 o 
   5   7  14        1.23        2.52      1.74 o 
   6   7  14       42.42       36.46      3.58 o 
   7   7  14      224.57      213.59      7.16 o 
   8   7  14      271.35      283.47      8.45 o 
  -5   8  14       56.12       59.85      5.28 o 
  -4   8  14        2.86        1.20      2.60 o 
  -3   8  14      112.89      109.51      6.05 o 
  -2   8  14        0.03        2.40      2.10 o 
  -1   8  14       82.43       80.42      4.10 o 
   0   8  14       14.37       14.91      2.19 o 
   1   8  14      614.08      617.24     10.18 o 
   2   8  14       10.40        6.27      1.79 o 
   3   8  14       52.08       56.01      3.03 o 
   4   8  14       97.04      109.56      3.69 o 
   5   8  14       63.11       62.28      3.00 o 
   6   8  14      493.02      474.27      8.62 o 
   7   8  14       11.15        4.94      2.37 o 
   8   8  14       99.08       68.87      4.90 o 
  -4   9  14       46.01       51.42      5.25 o 
  -3   9  14       85.83       72.22      4.65 o 
  -2   9  14       24.17       23.54      3.02 o 
  -1   9  14      140.46      175.21      5.86 o 
   0   9  14       66.05       81.27      3.86 o 
   1   9  14        0.01       -1.36      1.57 o 
   2   9  14        0.72        0.63      1.62 o 
   3   9  14      393.18      391.45      7.44 o 
   4   9  14       11.78       11.05      1.84 o 
   5   9  14       37.17       42.83      2.79 o 
   6   9  14      133.42      139.89      4.11 o 
   7   9  14        0.20        1.40      1.56 o 
   8   9  14       36.71       29.14      3.64 o 
  -3  10  14      131.66      132.48      6.06 o 
  -2  10  14      346.77      354.23      8.87 o 
  -1  10  14       53.74       57.54      4.21 o 
   0  10  14        0.27       -0.41      2.05 o 
   1  10  14       79.03       83.45      3.89 o 
   2  10  14       56.02       53.56      3.49 o 
   3  10  14       35.81       38.80      3.13 o 
   4  10  14      164.14      143.30      4.41 o 
   5  10  14        3.31        4.88      1.83 o 
   6  10  14       69.07       74.74      4.07 o 
   7  10  14        0.97        2.52      1.82 o 
  -2  11  14       32.87       39.07      3.83 o 
  -1  11  14        1.94        1.44      2.23 o 
   0  11  14       40.94       45.53      3.81 o 
   1  11  14        0.55       -1.38      2.34 o 
   2  11  14       60.69       68.23      4.16 o 
   3  11  14       64.27       63.07      3.52 o 
   4  11  14       60.98       62.78      3.49 o 
   5  11  14      225.35      218.97      5.66 o 
   6  11  14       92.60       93.28      4.11 o 
   7  11  14       17.59       22.32      2.72 o 
  -1  12  14      325.90      311.66      8.40 o 
   0  12  14      159.75      152.48      6.74 o 
   1  12  14       72.73       74.86      5.20 o 
   2  12  14      797.83      841.33     17.15 o 
   3  12  14       11.40        6.61      2.34 o 
   4  12  14       18.94       22.49      3.47 o 
   5  12  14        0.24       -1.16      1.71 o 
   2  13  14       33.56       36.34      6.46 o 
  -1  -1  15       24.60       32.77      3.02 o 
   0  -1  15       63.60       67.24      5.13 o 
   1  -1  15       14.74        8.47      3.01 o 
   2  -1  15      120.12      137.57     10.65 o 
   3  -1  15        4.68        7.14      2.63 o 
  -3   0  15        5.55       15.27      5.22 o 
  -2   0  15       28.44       27.63      3.72 o 
  -1   0  15      103.46      116.30      4.30 o 
   0   0  15        5.49        8.26      2.80 o 
   1   0  15       11.49       10.68      2.88 o 
   2   0  15       43.03       47.36      4.26 o 
   3   0  15      143.76      139.08      6.08 o 
   4   0  15      320.28      365.91     12.13 o 
  -3   1  15        8.23        7.89      2.98 o 
  -2   1  15      153.93      152.33      6.75 o 
  -1   1  15        1.14       -0.25      2.80 o 
   0   1  15       77.31       72.46      3.30 o 
   1   1  15       34.85       35.91      4.04 o 
   2   1  15       45.84       37.46      4.67 o 
   3   1  15       52.43       44.75      4.11 o 
   4   1  15       38.65       28.24      3.42 o 
   5   1  15       24.94       25.42      3.63 o 
  -4   2  15       22.47       21.32      3.09 o 
  -3   2  15       10.57        7.36      2.52 o 
  -2   2  15      129.17      130.76      5.09 o 
  -1   2  15      279.86      336.41      8.48 o 
   0   2  15      284.53      272.00      6.63 o 
   1   2  15       48.25       41.01      4.12 o 
   2   2  15       43.94       38.42      4.00 o 
   3   2  15       73.77       73.66      5.04 o 
   4   2  15       16.78       21.06      3.39 o 
   5   2  15      304.49      310.39     10.06 o 
   6   2  15       76.45       95.77     11.09 o 
  -4   3  15       11.14       12.93      3.32 o 
  -3   3  15       39.09       41.26      3.61 o 
  -2   3  15       17.05       19.25      2.77 o 
  -1   3  15        5.25        3.50      1.94 o 
   0   3  15      223.10      202.12      7.24 o 
   1   3  15      327.18      323.16      7.08 o 
   2   3  15       48.57       35.67      4.01 o 
   3   3  15       27.04       23.44      3.50 o 
   4   3  15       12.42        6.05      2.72 o 
   5   3  15      512.39      545.54     23.54 o 
   6   3  15      185.92      185.62      7.72 o 
   7   3  15      401.78      429.68     19.16 o 
  -4   4  15        0.01        6.32      2.94 o 
  -3   4  15       73.42       74.58      4.51 o 
  -2   4  15       18.36       18.55      2.75 o 
  -1   4  15        0.18        1.44      1.95 o 
   0   4  15        2.48        1.96      1.91 o 
   1   4  15       76.05       81.20      6.22 o 
   2   4  15       34.44       33.58      3.35 o 
   3   4  15       62.24       72.90      5.94 o 
   4   4  15      136.51      114.65      6.43 o 
   5   4  15       12.07       15.68      3.34 o 
   6   4  15      249.27      239.01      9.30 o 
   7   4  15      127.47      153.38     10.01 o 
  -4   5  15       26.42       37.01      4.25 o 
  -3   5  15        0.02       -0.17      2.31 o 
  -2   5  15        7.54        7.36      2.21 o 
  -1   5  15        6.21        5.48      2.14 o 
   0   5  15        4.14        4.90      2.05 o 
   1   5  15      442.02      441.88      9.07 o 
   2   5  15      307.67      292.11      7.28 o 
   3   5  15        0.43        3.37      2.69 o 
   4   5  15       32.05       22.85      3.72 o 
   5   5  15       23.68       26.21      3.90 o 
   6   5  15       97.40      114.55     13.04 o 
   7   5  15       51.21       48.07      4.25 o 
  -4   6  15       10.91       10.87      3.11 o 
  -3   6  15       89.05       77.52      6.08 o 
  -2   6  15       55.62       59.07      3.99 o 
  -1   6  15       42.40       46.89      3.57 o 
   0   6  15     1007.13      946.67     15.72 o 
   1   6  15      940.13      993.40     16.03 o 
   2   6  15       11.34        8.90      2.41 o 
   3   6  15       16.75       19.02      2.36 o 
   4   6  15       49.95       49.75      4.91 o 
   5   6  15        3.07        0.20      3.05 o 
   6   6  15      142.98      151.28      6.06 o 
   7   6  15      328.36      342.33     13.67 o 
  -4   7  15       14.07        9.85      3.17 o 
  -3   7  15      353.45      362.50     11.90 o 
  -2   7  15       65.40       62.77      4.91 o 
  -1   7  15        0.00        1.73      2.05 o 
   0   7  15      332.86      336.76      8.07 o 
   1   7  15      645.26      669.50     13.57 o 
   2   7  15      644.81      641.04     12.94 o 
   3   7  15      116.39      121.67      4.89 o 
   4   7  15        0.27       -1.09      1.33 o 
   5   7  15        0.31       -0.49      2.10 o 
   6   7  15        6.44        2.88      2.35 o 
   7   7  15       48.32       51.65      4.28 o 
  -3   8  15        0.73       -1.05      2.48 o 
  -2   8  15       56.48       49.95      4.54 o 
  -1   8  15        0.23       -0.14      2.26 o 
   0   8  15       24.27       16.59      2.65 o 
   1   8  15        1.70        5.37      2.61 o 
   2   8  15       12.44       13.65      2.06 o 
   3   8  15      303.38      311.59      7.70 o 
   4   8  15        7.30       11.91      1.88 o 
   5   8  15       44.84       42.04      2.80 o 
   6   8  15       23.77       19.89      3.16 o 
   7   8  15      218.34      211.90      9.23 o 
  -3   9  15      121.83      122.32      6.95 o 
  -2   9  15       19.16       25.01      3.73 o 
  -1   9  15       21.13       26.48      3.73 o 
   0   9  15      145.21      149.92      4.83 o 
   1   9  15       77.34       82.70      3.88 o 
   2   9  15      166.84      170.70      5.82 o 
   3   9  15        6.54        9.85      1.94 o 
   4   9  15      117.66      117.10      4.30 o 
   5   9  15        0.01       -1.57      1.57 o 
   6   9  15        0.37       -0.06      1.57 o 
   7   9  15      133.63      145.38     21.43 o 
  -2  10  15      130.72      121.51      7.17 o 
  -1  10  15       62.37       59.97      4.90 o 
   0  10  15        1.37        1.16      2.13 o 
   1  10  15      395.66      423.87     10.76 o 
   2  10  15        0.57        3.93      1.86 o 
   3  10  15        7.00        7.10      1.97 o 
   4  10  15      130.07      131.44      4.40 o 
   5  10  15        3.71       -1.53      1.53 o 
   6  10  15        2.89        2.47      1.67 o 
  -1  11  15       60.83       64.20      8.97 o 
   0  11  15      202.25      210.20      7.60 o 
   1  11  15        0.76        1.49      2.48 o 
   2  11  15      296.15      309.42      9.91 o 
   3  11  15        2.30        1.28      1.83 o 
   4  11  15       66.73       60.44      3.53 o 
   5  11  15      114.81      122.16      4.75 o 
   0   1  16       22.09       22.14      6.06 o 
   1   1  16       18.15       16.22      3.47 o 
   2   1  16       15.22       12.78      3.09 o 
  -1   2  16      179.99      203.23      8.30 o 
   0   2  16       68.25       68.42      3.51 o 
   1   2  16      100.93      101.68      6.05 o 
   2   2  16      128.80      149.02      6.82 o 
   3   2  16       71.50       72.80      5.30 o 
   4   2  16       24.16       24.25      3.87 o 
  -2   3  16      141.12      124.38      6.72 o 
  -1   3  16       16.00       12.37      2.47 o 
   0   3  16      195.50      219.21      6.16 o 
   1   3  16        0.00       -0.77      1.42 o 
   2   3  16       39.46       26.32      9.49 o 
   3   3  16      100.75      108.51      6.75 o 
   4   3  16       26.68       29.45      4.17 o 
   5   3  16       41.00       60.19      5.26 o 
  -2   4  16        0.13       -0.81      2.05 o 
  -1   4  16       71.52       66.01      4.15 o 
   0   4  16       18.97       19.32      2.62 o 
   1   4  16        7.80       11.18      2.41 o 
   2   4  16        5.63        9.06      2.98 o 
   3   4  16      216.62      204.62     10.57 o 
   4   4  16        0.50       -0.49      2.64 o 
   5   4  16       13.72       19.25      6.35 o 
  -2   5  16      116.67      120.58      5.44 o 
  -1   5  16        1.09       -0.97      2.27 o 
   0   5  16        2.22        2.35      2.07 o 
   1   5  16      111.83      138.92      4.85 o 
   2   5  16       74.89       61.51      4.58 o 
   3   5  16       27.32       28.22      4.29 o 
   4   5  16        3.53        2.12      4.83 o 
   5   5  16       10.55       10.58      3.32 o 
  -2   6  16       38.05       38.82      3.59 o 
  -1   6  16      110.09      118.17      5.31 o 
   0   6  16       45.22       47.22      3.56 o 
   1   6  16        1.22        4.44      2.64 o 
   2   6  16       74.11       80.95      4.76 o 
   3   6  16       17.41       20.26      2.61 o 
   4   6  16       53.79       56.15      7.41 o 
   5   6  16       19.38       21.46      3.27 o 
   6   6  16       10.61       18.65      4.20 o 
  -2   7  16        7.45        5.75      4.58 o 
  -1   7  16      276.42      276.43      7.56 o 
   0   7  16      603.65      569.05     11.36 o 
   1   7  16       37.47       43.20      3.41 o 
   2   7  16       16.48       16.78      2.70 o 
   3   7  16        4.27       -0.93      1.77 o 
   4   7  16       16.13       18.98      4.13 o 
   5   7  16       82.35       86.34      5.45 o 
   6   7  16       91.80       67.51      6.42 o 
  -1   8  16       61.31       56.68      6.27 o 
   0   8  16       44.69       41.47      7.02 o 
   1   8  16      416.07      420.64     10.42 o 
   2   8  16     1090.99     1156.66     17.77 o 
   3   8  16       65.23       62.33      3.71 o 
   4   8  16      290.94      306.27      6.97 o 
   5   8  16       34.46       27.79      2.48 o 
  -1   9  16        0.76        0.13      2.56 o 
   0   9  16        3.25        7.43      2.92 o 
   1   9  16        0.31       -1.87      1.88 o 
   2   9  16        1.80        3.33      2.09 o 
   3   9  16       46.01       57.15      3.32 o 
   4   9  16        1.11        2.15      1.69 o 
   5   9  16       16.67        9.18      1.87 o 
   1  10  16        1.07        1.75      2.55 o 
   2  10  16      109.63      118.95      4.45 o 
   3  10  16       35.10       46.04      3.18 o 
   4  10  16       42.21       44.09      4.37 o 
   2   6  17      130.25      117.66      5.58 o 
                                                 
